# Supplementary material for: Diagnostic accuracy of the Enferplex Bovine Tuberculosis antibody test in cattle sera
Source: Sci Rep. 2023 Feb 1;13:1875. doi: 10.1038/s41598-023-28410-9 (PMC9892036; doi:10.1038/s41598-023-28410-9)
Supplement: Supplementary file 2 — Supplementary Information 2. [file 41598_2023_28410_MOESM2_ESM.xlsx]

## Sheet: Legend
Diagnostic accuracy of the Enferplex Bovine TB antibody test in cattle
Amanda O’Brien1, John Clarke1, Alastair Hayton2, Andy Adler2, Keith Cutler2, Darren J. Shaw3, Clare Whelan2, Neil J. Watt4, Gordon D. Harkiss4
1Enfer Scientific, Unit T, M7 Business Park, Newhall, Naas, County Kildare, Ireland.
2SureFarm Ltd, The Transmission Hall, Rampisham Business Centre, Rampisham Down, Maiden Newton, Dorset, DT2 0HS UK.
3Royal (Dick) School of Veterinary Studies & The Roslin Institute, University of Edinburgh, Easter Bush Campus, Edinburgh UK.
4MV Diagnostics Ltd, Roslin Innovation Centre, Easter Bush Campus, University of Edinburgh, Edinburgh, UK.
Supplementary Data S1
Tab Negative Samples shows data used to estimate diagnostic sensitivity. The results are listed under the high sensitivity setting and high specificity setting of the test
Tab Positive Samples shows data used to estimate diagnostic sensitivity.
The results are categorised by comparator as follows: Tuberculin test (TT); interferon gamma (IFNg); Lesions (Les), Histology (Hist); Mycobacterium bovis culture (M. bovis)
The results are further categorised by anamnestic timeframe

## Sheet: Negative Samples
		Hse	HSp
Sample ID	Source	2 antigens	2 antigens
UKBTB SN01	UK	Negative	Negative
UKBTB SN02	UK	Negative	Negative
UKBTB SN03	UK	Negative	Negative
UKBTB SN04	UK	Negative	Negative
UKBTB SN05	UK	Negative	Negative
UKBTB SN06	UK	Negative	Negative
UKBTB SN07	UK	Negative	Negative
UKBTB SN08	UK	Negative	Negative
UKBTB SN09	UK	Negative	Negative
UKBTB SN10	UK	Negative	Negative
UKBTB SN11	UK	Negative	Negative
UKBTB SN12	UK	Negative	Negative
UKBTB SN13	UK	Negative	Negative
UKBTB SN14	UK	Negative	Negative
UKBTB SN15	UK	Negative	Negative
UKBTB SN16	UK	Negative	Negative
UKBTB SN17	UK	Negative	Negative
UKBTB SN18	UK	Negative	Negative
UKBTB SN19	UK	Negative	Negative
UKBTB SN20	UK	Negative	Negative
UKBTB SN21	UK	Negative	Negative
UKBTB SN22	UK	Negative	Negative
UKBTB SN23	UK	Negative	Negative
UKBTB SN24	UK	Negative	Negative
UKBTB SN25	UK	Negative	Negative
UKBTB SN26	UK	Negative	Negative
UKBTB SN27	UK	Negative	Negative
UKBTB SN28	UK	Negative	Negative
UKBTB SN29	UK	Negative	Negative
UKBTB SN30	UK	Negative	Negative
UKBTB SN31	UK	Negative	Negative
UKBTB SN32	UK	Negative	Negative
UKBTB SN33	UK	Negative	Negative
UKBTB SN34	UK	Negative	Negative
UKBTB SN35	UK	Negative	Negative
UKBTB SN36	UK	Negative	Negative
UKBTB SN37	UK	Negative	Negative
UKBTB SN38	UK	Negative	Negative
UKBTB SN39	UK	Negative	Negative
UKBTB SN40	UK	Negative	Negative
UKBTB SN41	UK	Negative	Negative
UKBTB SN42	UK	Negative	Negative
UKBTB SN43	UK	Negative	Negative
UKBTB SN44	UK	Negative	Negative
UKBTB SN45	UK	Negative	Negative
UKBTB SN46	UK	Negative	Negative
UKBTB SN47	UK	Negative	Negative
UKBTB SN48	UK	Negative	Negative
UKBTB SN49	UK	Negative	Negative
UKBTB SN50	UK	Negative	Negative
UKBTB SN51	UK	Negative	Negative
UKBTB SN52	UK	Negative	Negative
UKBTB SN53	UK	Negative	Negative
UKBTB SN54	UK	Negative	Negative
UKBTB SN55	UK	Negative	Negative
UKBTB SN56	UK	Negative	Negative
UKBTB SN57	UK	Negative	Negative
UKBTB SN58	UK	Negative	Negative
UKBTB SN59	UK	Negative	Negative
UKBTB SN60	UK	Negative	Negative
UKBTB SN61	UK	Negative	Negative
UKBTB SN62	UK	Negative	Negative
UKBTB SN63	UK	Negative	Negative
UKBTB SN64	UK	Negative	Negative
UKBTB SN65	UK	Negative	Negative
UKBTB SN66	UK	Negative	Negative
UKBTB SN67	UK	Negative	Negative
UKBTB SN68	UK	Negative	Negative
UKBTB SN69	UK	Negative	Negative
UKBTB SN70	UK	Negative	Negative
UKBTB SN71	UK	Negative	Negative
UKBTB SN72	UK	Negative	Negative
UKBTB SN73	UK	Negative	Negative
UKBTB SN74	UK	Negative	Negative
UKBTB SN75	UK	Negative	Negative
UKBTB SN76	UK	Negative	Negative
UKBTB SN77	UK	Negative	Negative
UKBTB SN78	UK	Negative	Negative
UKBTB SN79	UK	Negative	Negative
UKBTB SN80	UK	Negative	Negative
UKBTB SN81	UK	Negative	Negative
UKBTB SN82	UK	Negative	Negative
UKBTB SN83	UK	Negative	Negative
UKBTB SN84	UK	Negative	Negative
UKBTB SN85	UK	Negative	Negative
UKBTB SN86	UK	Negative	Negative
UKBTB SN87	UK	Negative	Negative
UKBTB SN88	UK	Negative	Negative
UKBTB SN89	UK	Negative	Negative
UKBTB SN90	UK	Negative	Negative
UKBTB SN91	UK	Negative	Negative
UKBTB SN92	UK	Negative	Negative
UKBTB SN93	UK	Negative	Negative
UKBTB SN94	UK	Negative	Negative
UKBTB SN95	UK	Negative	Negative
UKBTB SN96	UK	Negative	Negative
UKBTB SN97	UK	Negative	Negative
UKBTB SN98	UK	Negative	Negative
UKBTB SN99	UK	Negative	Negative
UKBTB SN100	UK	Negative	Negative
UKBTB SN101	UK	Negative	Negative
UKBTB SN102	UK	Negative	Negative
UKBTB SN103	UK	Negative	Negative
UKBTB SN104	UK	Negative	Negative
UKBTB SN105	UK	Negative	Negative
UKBTB SN106	UK	Negative	Negative
UKBTB SN107	UK	Negative	Negative
UKBTB SN108	UK	Negative	Negative
UKBTB SN109	UK	Negative	Negative
UKBTB SN110	UK	Negative	Negative
UKBTB SN111	UK	Negative	Negative
UKBTB SN112	UK	Negative	Negative
UKBTB SN113	UK	Negative	Negative
UKBTB SN114	UK	Negative	Negative
UKBTB SN115	UK	Negative	Negative
UKBTB SN116	UK	Negative	Negative
UKBTB SN117	UK	Negative	Negative
UKBTB SN118	UK	Negative	Negative
UKBTB SN119	UK	Negative	Negative
UKBTB SN120	UK	Negative	Negative
UKBTB SN121	UK	Negative	Negative
UKBTB SN122	UK	Negative	Negative
UKBTB SN123	UK	Negative	Negative
UKBTB SN124	UK	Negative	Negative
UKBTB SN125	UK	Negative	Negative
UKBTB SN126	UK	Negative	Negative
UKBTB SN127	UK	Negative	Negative
UKBTB SN128	UK	Negative	Negative
UKBTB SN129	UK	Negative	Negative
UKBTB SN130	UK	Negative	Negative
UKBTB SN131	UK	Negative	Negative
UKBTB SN132	UK	Negative	Negative
UKBTB SN133	UK	Negative	Negative
UKBTB SN134	UK	Negative	Negative
UKBTB SN135	UK	Negative	Negative
UKBTB SN136	UK	Negative	Negative
UKBTB SN137	UK	Negative	Negative
UKBTB SN138	UK	Negative	Negative
UKBTB SN139	UK	Negative	Negative
UKBTB SN140	UK	Negative	Negative
UKBTB SN141	UK	Negative	Negative
UKBTB SN142	UK	Negative	Negative
UKBTB SN143	UK	Negative	Negative
UKBTB SN144	UK	Negative	Negative
UKBTB SN145	UK	Negative	Negative
UKBTB SN146	UK	Negative	Negative
UKBTB SN147	UK	Negative	Negative
UKBTB SN148	UK	Negative	Negative
UKBTB SN149	UK	Negative	Negative
UKBTB SN150	UK	Negative	Negative
UKBTB SN151	UK	Negative	Negative
UKBTB SN152	UK	Negative	Negative
UKBTB SN153	UK	Negative	Negative
UKBTB SN154	UK	Positive	Negative
UKBTB SN155	UK	Negative	Negative
UKBTB SN156	UK	Negative	Negative
UKBTB SN157	UK	Negative	Negative
UKBTB SN158	UK	Negative	Negative
UKBTB SN159	UK	Negative	Negative
UKBTB SN160	UK	Negative	Negative
UKBTB SN161	UK	Negative	Negative
UKBTB SN162	UK	Negative	Negative
UKBTB SN163	UK	Negative	Negative
UKBTB SN164	UK	Negative	Negative
UKBTB SN165	UK	Negative	Negative
UKBTB SN166	UK	Negative	Negative
UKBTB SN167	UK	Negative	Negative
UKBTB SN168	UK	Negative	Negative
UKBTB SN169	UK	Negative	Negative
UKBTB SN170	UK	Negative	Negative
UKBTB SN171	UK	Negative	Negative
UKBTB SN172	UK	Positive	Negative
UKBTB SN173	UK	Negative	Negative
UKBTB SN174	UK	Negative	Negative
UKBTB SN175	UK	Negative	Negative
UKBTB SN176	UK	Negative	Negative
UKBTB SN177	UK	Positive	Negative
UKBTB SN178	UK	Negative	Negative
UKBTB SN179	UK	Negative	Negative
UKBTB SN180	UK	Negative	Negative
UKBTB SN181	UK	Positive	Negative
UKBTB SN182	UK	Negative	Negative
UKBTB SN183	UK	Negative	Negative
UKBTB SN184	UK	Negative	Negative
UKBTB SN185	UK	Negative	Negative
UKBTB SN186	UK	Negative	Negative
UKBTB SN187	UK	Negative	Negative
UKBTB SN188	UK	Negative	Negative
UKBTB SN189	UK	Positive	Negative
UKBTB SN190	UK	Negative	Negative
UKBTB SN191	UK	Negative	Negative
UKBTB SN192	UK	Positive	Negative
UKBTB SN193	UK	Negative	Negative
UKBTB SN194	UK	Negative	Negative
UKBTB SN195	UK	Negative	Negative
UKBTB SN196	UK	Negative	Negative
UKBTB SN197	UK	Negative	Negative
UKBTB SN198	UK	Positive	Negative
UKBTB SN199	UK	Negative	Negative
UKBTB SN200	UK	Negative	Negative
UKBTB SN201	UK	Negative	Negative
UKBTB SN202	UK	Negative	Negative
UKBTB SN203	UK	Negative	Negative
UKBTB SN204	UK	Negative	Negative
UKBTB SN205	UK	Negative	Negative
UKBTB SN206	UK	Negative	Negative
UKBTB SN207	UK	Negative	Negative
UKBTB SN208	UK	Negative	Negative
UKBTB SN209	UK	Positive	Negative
UKBTB SN210	UK	Negative	Negative
UKBTB SN211	UK	Negative	Negative
UKBTB SN212	UK	Negative	Negative
UKBTB SN213	UK	Positive	Negative
UKBTB SN214	UK	Negative	Negative
UKBTB SN215	UK	Negative	Negative
UKBTB SN216	UK	Negative	Negative
UKBTB SN217	UK	Negative	Negative
UKBTB SN218	UK	Negative	Negative
UKBTB SN219	UK	Negative	Negative
UKBTB SN220	UK	Negative	Negative
UKBTB SN221	UK	Negative	Negative
UKBTB SN222	UK	Negative	Negative
UKBTB SN223	UK	Negative	Negative
UKBTB SN224	UK	Negative	Negative
UKBTB SN225	UK	Negative	Negative
UKBTB SN226	UK	Negative	Negative
UKBTB SN227	UK	Negative	Negative
UKBTB SN228	UK	Negative	Negative
UKBTB SN229	UK	Negative	Negative
UKBTB SN230	UK	Negative	Negative
UKBTB SN231	UK	Negative	Negative
UKBTB SN232	UK	Negative	Negative
UKBTB SN233	UK	Negative	Negative
UKBTB SN234	UK	Negative	Negative
UKBTB SN235	UK	Negative	Negative
UKBTB SN236	UK	Negative	Negative
UKBTB SN237	UK	Negative	Negative
UKBTB SN238	UK	Negative	Negative
UKBTB SN239	UK	Negative	Negative
UKBTB SN240	UK	Negative	Negative
UKBTB SN241	UK	Negative	Negative
UKBTB SN242	UK	Negative	Negative
UKBTB SN243	UK	Negative	Negative
UKBTB SN244	UK	Negative	Negative
UKBTB SN245	UK	Negative	Negative
UKBTB SN246	UK	Negative	Negative
UKBTB SN247	UK	Negative	Negative
UKBTB SN248	UK	Negative	Negative
UKBTB SN249	UK	Negative	Negative
UKBTB SN250	UK	Negative	Negative
UKBTB SN251	UK	Negative	Negative
UKBTB SN252	UK	Negative	Negative
UKBTB SN253	UK	Negative	Negative
UKBTB SN254	UK	Negative	Negative
UKBTB SN255	UK	Negative	Negative
UKBTB SN256	UK	Negative	Negative
UKBTB SN257	UK	Negative	Negative
UKBTB SN258	UK	Negative	Negative
UKBTB SN259	UK	Negative	Negative
UKBTB SN260	UK	Negative	Negative
UKBTB SN261	UK	Negative	Negative
UKBTB SN262	UK	Negative	Negative
UKBTB SN263	UK	Negative	Negative
UKBTB SN264	UK	Negative	Negative
UKBTB SN265	UK	Negative	Negative
UKBTB SN266	UK	Positive	Negative
UKBTB SN267	UK	Negative	Negative
UKBTB SN268	UK	Negative	Negative
UKBTB SN269	UK	Negative	Negative
UKBTB SN270	UK	Negative	Negative
UKBTB SN271	UK	Negative	Negative
UKBTB SN272	UK	Positive	Negative
UKBTB SN273	UK	Negative	Negative
UKBTB SN274	UK	Negative	Negative
UKBTB SN275	UK	Negative	Negative
UKBTB SN276	UK	Negative	Negative
UKBTB SN277	UK	Negative	Negative
UKBTB SN278	UK	Negative	Negative
UKBTB SN279	UK	Negative	Negative
UKBTB SN280	UK	Negative	Negative
UKBTB SN281	UK	Negative	Negative
UKBTB SN282	UK	Negative	Negative
UKBTB SN283	UK	Negative	Negative
UKBTB SN284	UK	Negative	Negative
UKBTB SN285	UK	Negative	Negative
UKBTB SN286	UK	Negative	Negative
UKBTB SN287	UK	Negative	Negative
UKBTB SN288	UK	Negative	Negative
UKBTB SN289	UK	Negative	Negative
UKBTB SN290	UK	Negative	Negative
UKBTB SN291	UK	Negative	Negative
UKBTB SN292	UK	Negative	Negative
UKBTB SN293	UK	Negative	Negative
UKBTB SN294	UK	Negative	Negative
UKBTB SN295	UK	Negative	Negative
UKBTB SN296	UK	Negative	Negative
UKBTB SN297	UK	Negative	Negative
UKBTB SN298	UK	Negative	Negative
UKBTB SN299	UK	Negative	Negative
UKBTB SN300	UK	Negative	Negative
UKBTB SN301	UK	Negative	Negative
UKBTB SN302	UK	Negative	Negative
UKBTB SN303	UK	Negative	Negative
UKBTB SN304	UK	Negative	Negative
UKBTB SN305	UK	Negative	Negative
UKBTB SN306	UK	Negative	Negative
UKBTB SN307	UK	Negative	Negative
UKBTB SN308	UK	Negative	Negative
UKBTB SN309	UK	Negative	Negative
UKBTB SN310	UK	Negative	Negative
UKBTB SN311	UK	Negative	Negative
UKBTB SN312	UK	Negative	Negative
UKBTB SN313	UK	Negative	Negative
UKBTB SN314	UK	Negative	Negative
UKBTB SN315	UK	Negative	Negative
UKBTB SN316	UK	Negative	Negative
UKBTB SN317	UK	Negative	Negative
UKBTB SN318	UK	Negative	Negative
UKBTB SN319	UK	Negative	Negative
UKBTB SN320	UK	Negative	Negative
UKBTB SN321	UK	Positive	Negative
UKBTB SN322	UK	Negative	Negative
UKBTB SN323	UK	Negative	Negative
UKBTB SN324	UK	Negative	Negative
UKBTB SN325	UK	Negative	Negative
UKBTB SN326	UK	Negative	Negative
UKBTB SN327	UK	Negative	Negative
UKBTB SN328	UK	Negative	Negative
UKBTB SN329	UK	Negative	Negative
UKBTB SN330	UK	Negative	Negative
UKBTB SN331	UK	Negative	Negative
UKBTB SN332	UK	Negative	Negative
UKBTB SN333	UK	Negative	Negative
UKBTB SN334	UK	Negative	Negative
UKBTB SN335	UK	Negative	Negative
UKBTB SN336	UK	Negative	Negative
UKBTB SN337	UK	Negative	Negative
UKBTB SN338	UK	Negative	Negative
UKBTB SN339	UK	Negative	Negative
UKBTB SN340	UK	Negative	Negative
UKBTB SN341	UK	Negative	Negative
UKBTB SN342	UK	Negative	Negative
UKBTB SN343	UK	Negative	Negative
UKBTB SN344	UK	Negative	Negative
UKBTB SN345	UK	Negative	Negative
UKBTB SN346	UK	Negative	Negative
UKBTB SN347	UK	Negative	Negative
UKBTB SN348	UK	Negative	Negative
UKBTB SN349	UK	Negative	Negative
UKBTB SN350	UK	Negative	Negative
UKBTB SN351	UK	Negative	Negative
UKBTB SN352	UK	Negative	Negative
UKBTB SN353	UK	Negative	Negative
UKBTB SN354	UK	Negative	Negative
UKBTB SN355	UK	Negative	Negative
UKBTB SN356	UK	Negative	Negative
UKBTB SN357	UK	Negative	Negative
UKBTB SN358	UK	Negative	Negative
UKBTB SN359	UK	Negative	Negative
UKBTB SN360	UK	Positive	Negative
UKBTB SN361	UK	Negative	Negative
UKBTB SN362	UK	Negative	Negative
UKBTB SN363	UK	Negative	Negative
UKBTB SN364	UK	Negative	Negative
UKBTB SN365	UK	Negative	Negative
UKBTB SN366	UK	Negative	Negative
UKBTB SN367	UK	Negative	Negative
UKBTB SN368	UK	Negative	Negative
UKBTB SN369	UK	Negative	Negative
UKBTB SN370	UK	Negative	Negative
UKBTB SN371	UK	Negative	Negative
UKBTB SN372	UK	Negative	Negative
UKBTB SN373	UK	Negative	Negative
UKBTB SN374	UK	Negative	Negative
UKBTB SN375	UK	Negative	Negative
UKBTB SN376	UK	Negative	Negative
UKBTB SN377	UK	Negative	Negative
UKBTB SN378	UK	Negative	Negative
UKBTB SN379	UK	Negative	Negative
UKBTB SN380	UK	Negative	Negative
UKBTB SN381	UK	Negative	Negative
UKBTB SN382	UK	Negative	Negative
UKBTB SN383	UK	Negative	Negative
UKBTB SN384	UK	Negative	Negative
UKBTB SN385	UK	Negative	Negative
UKBTB SN386	UK	Negative	Negative
UKBTB SN387	UK	Negative	Negative
UKBTB SN388	UK	Negative	Negative
UKBTB SN389	UK	Negative	Negative
UKBTB SN390	UK	Negative	Negative
UKBTB SN391	UK	Negative	Negative
UKBTB SN392	UK	Negative	Negative
UKBTB SN393	UK	Negative	Negative
UKBTB SN394	UK	Negative	Negative
UKBTB SN395	UK	Negative	Negative
UKBTB SN396	UK	Negative	Negative
UKBTB SN397	UK	Negative	Negative
UKBTB SN398	UK	Negative	Negative
UKBTB SN399	UK	Negative	Negative
UKBTB SN400	UK	Negative	Negative
UKBTB SN401	UK	Negative	Negative
UKBTB SN402	UK	Negative	Negative
UKBTB SN403	UK	Negative	Negative
UKBTB SN404	UK	Negative	Negative
UKBTB SN405	UK	Negative	Negative
UKBTB SN406	UK	Negative	Negative
UKBTB SN407	UK	Negative	Negative
UKBTB SN408	UK	Negative	Negative
UKBTB SN409	UK	Negative	Negative
UKBTB SN410	UK	Negative	Negative
UKBTB SN411	UK	Negative	Negative
UKBTB SN412	UK	Negative	Negative
UKBTB SN413	UK	Negative	Negative
UKBTB SN414	UK	Negative	Negative
UKBTB SN415	UK	Negative	Negative
UKBTB SN416	UK	Negative	Negative
UKBTB SN417	UK	Negative	Negative
UKBTB SN418	UK	Negative	Negative
UKBTB SN419	UK	Negative	Negative
UKBTB SN420	UK	Negative	Negative
UKBTB SN421	UK	Negative	Negative
UKBTB SN422	UK	Negative	Negative
UKBTB SN423	UK	Negative	Negative
UKBTB SN424	UK	Negative	Negative
UKBTB SN425	UK	Negative	Negative
UKBTB SN426	UK	Negative	Negative
UKBTB SN427	UK	Negative	Negative
UKBTB SN428	UK	Negative	Negative
UKBTB SN429	UK	Negative	Negative
UKBTB SN430	UK	Negative	Negative
UKBTB SN431	UK	Negative	Negative
UKBTB SN432	UK	Negative	Negative
UKBTB SN433	UK	Negative	Negative
UKBTB SN434	UK	Positive	Negative
UKBTB SN435	UK	Negative	Negative
UKBTB SN436	UK	Negative	Negative
UKBTB SN437	UK	Negative	Negative
UKBTB SN438	UK	Negative	Negative
UKBTB SN439	UK	Negative	Negative
UKBTB SN440	UK	Negative	Negative
UKBTB SN441	UK	Negative	Negative
UKBTB SN442	UK	Negative	Negative
UKBTB SN443	UK	Negative	Negative
UKBTB SN444	UK	Negative	Negative
UKBTB SN445	UK	Negative	Negative
UKBTB SN446	UK	Negative	Negative
UKBTB SN447	UK	Negative	Negative
UKBTB SN448	UK	Negative	Negative
UKBTB SN449	UK	Negative	Negative
UKBTB SN450	UK	Positive	Negative
UKBTB SN451	UK	Negative	Negative
UKBTB SN452	UK	Negative	Negative
UKBTB SN453	UK	Negative	Negative
UKBTB SN454	UK	Negative	Negative
UKBTB SN455	UK	Negative	Negative
UKBTB SN456	UK	Negative	Negative
UKBTB SN457	UK	Negative	Negative
UKBTB SN458	UK	Negative	Negative
UKBTB SN459	UK	Negative	Negative
UKBTB SN460	UK	Negative	Negative
UKBTB SN461	UK	Negative	Negative
UKBTB SN462	UK	Negative	Negative
UKBTB SN463	UK	Negative	Negative
UKBTB SN464	UK	Negative	Negative
UKBTB SN465	UK	Negative	Negative
UKBTB SN466	UK	Negative	Negative
UKBTB SN467	UK	Negative	Negative
UKBTB SN468	UK	Negative	Negative
UKBTB SN469	UK	Positive	Negative
UKBTB SN470	UK	Negative	Negative
UKBTB SN471	UK	Negative	Negative
UKBTB SN472	UK	Negative	Negative
UKBTB SN473	UK	Positive	Negative
UKBTB SN474	UK	Negative	Negative
UKBTB SN475	UK	Negative	Negative
UKBTB SN476	UK	Negative	Negative
UKBTB SN477	UK	Negative	Negative
UKBTB SN478	UK	Negative	Negative
UKBTB SN479	UK	Negative	Negative
UKBTB SN480	UK	Negative	Negative
UKBTB SN481	UK	Negative	Negative
UKBTB SN482	UK	Negative	Negative
UKBTB SN483	UK	Negative	Negative
UKBTB SN484	UK	Negative	Negative
UKBTB SN485	UK	Negative	Negative
UKBTB SN486	UK	Negative	Negative
UKBTB SN487	UK	Negative	Negative
UKBTB SN488	UK	Negative	Negative
UKBTB SN489	UK	Positive	Negative
UKBTB SN490	UK	Negative	Negative
UKBTB SN491	UK	Negative	Negative
UKBTB SN492	UK	Negative	Negative
UKBTB SN493	UK	Negative	Negative
UKBTB SN494	UK	Negative	Negative
UKBTB SN495	UK	Negative	Negative
UKBTB SN496	UK	Negative	Negative
UKBTB SN497	UK	Negative	Negative
UKBTB SN498	UK	Negative	Negative
UKBTB SN499	UK	Negative	Negative
UKBTB SN500	UK	Negative	Negative
UKBTB SN501	UK	Negative	Negative
UKBTB SN502	UK	Negative	Negative
UKBTB SN503	UK	Negative	Negative
UKBTB SN504	UK	Negative	Negative
UKBTB SN505	UK	Negative	Negative
UKBTB SN506	UK	Negative	Negative
UKBTB SN507	UK	Negative	Negative
UKBTB SN508	UK	Negative	Negative
UKBTB SN509	UK	Negative	Negative
UKBTB SN510	UK	Negative	Negative
UKBTB SN511	UK	Negative	Negative
UKBTB SN512	UK	Negative	Negative
UKBTB SN513	UK	Negative	Negative
UKBTB SN514	UK	Negative	Negative
UKBTB SN515	UK	Negative	Negative
UKBTB SN516	UK	Negative	Negative
UKBTB SN517	UK	Positive	Negative
UKBTB SN518	UK	Negative	Negative
UKBTB SN519	UK	Negative	Negative
UKBTB SN520	UK	Negative	Negative
UKBTB SN521	UK	Negative	Negative
UKBTB SN522	UK	Negative	Negative
UKBTB SN523	UK	Negative	Negative
UKBTB SN524	UK	Positive	Negative
UKBTB SN525	UK	Negative	Negative
UKBTB SN526	UK	Negative	Negative
UKBTB SN527	UK	Negative	Negative
UKBTB SN528	UK	Negative	Negative
UKBTB SN529	UK	Negative	Negative
UKBTB SN530	UK	Negative	Negative
UKBTB SN531	UK	Negative	Negative
UKBTB SN532	UK	Negative	Negative
UKBTB SN533	UK	Negative	Negative
UKBTB SN534	UK	Negative	Negative
UKBTB SN535	UK	Negative	Negative
UKBTB SN536	UK	Negative	Negative
UKBTB SN537	UK	Negative	Negative
UKBTB SN538	UK	Negative	Negative
UKBTB SN539	UK	Negative	Negative
UKBTB SN540	UK	Negative	Negative
UKBTB SN541	UK	Negative	Negative
UKBTB SN542	UK	Negative	Negative
UKBTB SN543	UK	Negative	Negative
UKBTB SN544	UK	Negative	Negative
UKBTB SN545	UK	Negative	Negative
UKBTB SN546	UK	Negative	Negative
UKBTB SN547	UK	Negative	Negative
UKBTB SN548	UK	Positive	Negative
UKBTB SN549	UK	Negative	Negative
UKBTB SN550	UK	Negative	Negative
UKBTB SN551	UK	Negative	Negative
UKBTB SN552	UK	Negative	Negative
UKBTB SN553	UK	Negative	Negative
UKBTB SN554	UK	Positive	Negative
UKBTB SN555	UK	Negative	Negative
UKBTB SN556	UK	Negative	Negative
UKBTB SN557	UK	Negative	Negative
UKBTB SN558	UK	Negative	Negative
UKBTB SN559	UK	Negative	Negative
UKBTB SN560	UK	Negative	Negative
UKBTB SN561	UK	Negative	Negative
UKBTB SN562	UK	Negative	Negative
UKBTB SN563	UK	Negative	Negative
UKBTB SN564	UK	Negative	Negative
UKBTB SN565	UK	Negative	Negative
UKBTB SN566	UK	Negative	Negative
UKBTB SN567	UK	Negative	Negative
UKBTB SN568	UK	Negative	Negative
UKBTB SN569	UK	Negative	Negative
UKBTB SN570	UK	Negative	Negative
UKBTB SN571	UK	Negative	Negative
UKBTB SN572	UK	Negative	Negative
UKBTB SN573	UK	Negative	Negative
UKBTB SN574	UK	Negative	Negative
UKBTB SN575	UK	Negative	Negative
UKBTB SN576	UK	Negative	Negative
UKBTB SN577	UK	Negative	Negative
UKBTB SN578	UK	Negative	Negative
UKBTB SN579	UK	Negative	Negative
UKBTB SN580	UK	Negative	Negative
UKBTB SN581	UK	Negative	Negative
UKBTB SN582	UK	Negative	Negative
UKBTB SN583	UK	Negative	Negative
UKBTB SN584	UK	Negative	Negative
UKBTB SN585	UK	Negative	Negative
UKBTB SN586	UK	Negative	Negative
UKBTB SN587	UK	Negative	Negative
UKBTB SN588	UK	Negative	Negative
UKBTB SN589	UK	Negative	Negative
UKBTB SN590	UK	Negative	Negative
UKBTB SN591	UK	Negative	Negative
UKBTB SN592	UK	Negative	Negative
UKBTB SN593	UK	Negative	Negative
UKBTB SN594	UK	Negative	Negative
UKBTB SN595	UK	Negative	Negative
UKBTB SN596	UK	Negative	Negative
UKBTB SN597	UK	Negative	Negative
UKBTB SN598	UK	Negative	Negative
UKBTB SN599	UK	Negative	Negative
UKBTB SN600	UK	Negative	Negative
UKBTB SN601	UK	Negative	Negative
UKBTB SN602	UK	Negative	Negative
UKBTB SN603	UK	Negative	Negative
UKBTB SN604	UK	Negative	Negative
UKBTB SN605	UK	Negative	Negative
UKBTB SN606	UK	Negative	Negative
UKBTB SN607	UK	Negative	Negative
UKBTB SN608	UK	Negative	Negative
UKBTB SN609	UK	Negative	Negative
UKBTB SN610	UK	Negative	Negative
UKBTB SN611	UK	Negative	Negative
UKBTB SN612	UK	Negative	Negative
UKBTB SN613	UK	Negative	Negative
UKBTB SN614	UK	Negative	Negative
UKBTB SN615	UK	Negative	Negative
UKBTB SN616	UK	Negative	Negative
UKBTB SN617	UK	Negative	Negative
UKBTB SN618	UK	Negative	Negative
UKBTB SN619	UK	Negative	Negative
UKBTB SN620	UK	Negative	Negative
UKBTB SN621	UK	Negative	Negative
UKBTB SN622	UK	Negative	Negative
UKBTB SN623	UK	Negative	Negative
UKBTB SN624	UK	Negative	Negative
UKBTB SN625	UK	Negative	Negative
UKBTB SN626	UK	Negative	Negative
UKBTB SN627	UK	Negative	Negative
UKBTB SN628	UK	Negative	Negative
UKBTB SN629	UK	Negative	Negative
UKBTB SN630	UK	Negative	Negative
UKBTB SN631	UK	Negative	Negative
UKBTB SN632	UK	Negative	Negative
UKBTB SN633	UK	Negative	Negative
UKBTB SN634	UK	Negative	Negative
UKBTB SN635	UK	Negative	Negative
UKBTB SN636	UK	Negative	Negative
UKBTB SN637	UK	Negative	Negative
UKBTB SN638	UK	Negative	Negative
UKBTB SN639	UK	Negative	Negative
UKBTB SN640	UK	Negative	Negative
UKBTB SN641	UK	Negative	Negative
UKBTB SN642	UK	Negative	Negative
UKBTB SN643	UK	Negative	Negative
UKBTB SN644	UK	Negative	Negative
UKBTB SN645	UK	Negative	Negative
UKBTB SN646	UK	Negative	Negative
UKBTB SN647	UK	Negative	Negative
UKBTB SN648	UK	Negative	Negative
UKBTB SN649	UK	Negative	Negative
UKBTB SN650	UK	Negative	Negative
UKBTB SN651	UK	Negative	Negative
UKBTB SN652	UK	Negative	Negative
UKBTB SN653	UK	Positive	Negative
UKBTB SN654	UK	Negative	Negative
UKBTB SN655	UK	Negative	Negative
UKBTB SN656	UK	Negative	Negative
UKBTB SN657	UK	Positive	Negative
UKBTB SN658	UK	Negative	Negative
UKBTB SN659	UK	Negative	Negative
UKBTB SN660	UK	Negative	Negative
UKBTB SN661	UK	Negative	Negative
UKBTB SN662	UK	Negative	Negative
UKBTB SN663	UK	Negative	Negative
UKBTB SN664	UK	Negative	Negative
UKBTB SN665	UK	Negative	Negative
UKBTB SN666	UK	Negative	Negative
UKBTB SN667	UK	Negative	Negative
UKBTB SN668	UK	Negative	Negative
UKBTB SN669	UK	Negative	Negative
UKBTB SN670	UK	Negative	Negative
UKBTB SN671	UK	Negative	Negative
UKBTB SN672	UK	Negative	Negative
UKBTB SN673	UK	Negative	Negative
UKBTB SN674	UK	Negative	Negative
UKBTB SN675	UK	Negative	Negative
UKBTB SN676	UK	Negative	Negative
UKBTB SN677	UK	Negative	Negative
UKBTB SN678	UK	Negative	Negative
UKBTB SN679	UK	Negative	Negative
UKBTB SN680	UK	Negative	Negative
UKBTB SN681	UK	Negative	Negative
UKBTB SN682	UK	Negative	Negative
UKBTB SN683	UK	Negative	Negative
UKBTB SN684	UK	Negative	Negative
UKBTB SN685	UK	Negative	Negative
UKBTB SN686	UK	Negative	Negative
UKBTB SN687	UK	Negative	Negative
UKBTB SN688	UK	Negative	Negative
UKBTB SN689	UK	Negative	Negative
UKBTB SN690	UK	Negative	Negative
UKBTB SN691	UK	Negative	Negative
UKBTB SN692	UK	Negative	Negative
UKBTB SN693	UK	Negative	Negative
UKBTB SN694	UK	Negative	Negative
UKBTB SN695	UK	Negative	Negative
UKBTB SN696	UK	Negative	Negative
UKBTB SN697	UK	Negative	Negative
UKBTB SN698	UK	Negative	Negative
UKBTB SN699	UK	Negative	Negative
UKBTB SN700	UK	Negative	Negative
UKBTB SN701	UK	Negative	Negative
UKBTB SN702	UK	Negative	Negative
UKBTB SN703	UK	Negative	Negative
UKBTB SN704	UK	Negative	Negative
UKBTB SN705	UK	Negative	Negative
UKBTB SN706	UK	Negative	Negative
UKBTB SN707	UK	Negative	Negative
UKBTB SN708	UK	Negative	Negative
UKBTB SN709	UK	Negative	Negative
UKBTB SN710	UK	Negative	Negative
UKBTB SN711	UK	Negative	Negative
UKBTB SN712	UK	Negative	Negative
UKBTB SN713	UK	Negative	Negative
UKBTB SN714	UK	Negative	Negative
UKBTB SN715	UK	Negative	Negative
UKBTB SN716	UK	Positive	Negative
UKBTB SN717	UK	Negative	Negative
UKBTB SN718	UK	Negative	Negative
UKBTB SN719	UK	Negative	Negative
UKBTB SN720	UK	Negative	Negative
UKBTB SN721	UK	Negative	Negative
UKBTB SN722	UK	Negative	Negative
UKBTB SN723	UK	Negative	Negative
UKBTB SN724	UK	Positive	Negative
UKBTB SN725	UK	Negative	Negative
UKBTB SN726	UK	Negative	Negative
UKBTB SN727	UK	Negative	Negative
UKBTB SN728	UK	Negative	Negative
UKBTB SN729	UK	Negative	Negative
UKBTB SN730	UK	Negative	Negative
UKBTB SN731	UK	Negative	Negative
UKBTB SN732	UK	Positive	Negative
UKBTB SN733	UK	Negative	Negative
UKBTB SN734	UK	Negative	Negative
UKBTB SN735	UK	Negative	Negative
UKBTB SN736	UK	Negative	Negative
UKBTB SN737	UK	Negative	Negative
UKBTB SN738	UK	Negative	Negative
UKBTB SN739	UK	Negative	Negative
UKBTB SN740	UK	Negative	Negative
UKBTB SN741	UK	Negative	Negative
UKBTB SN742	UK	Negative	Negative
UKBTB SN743	UK	Negative	Negative
UKBTB SN744	UK	Negative	Negative
UKBTB SN745	UK	Negative	Negative
UKBTB SN746	UK	Negative	Negative
UKBTB SN747	UK	Negative	Negative
UKBTB SN748	UK	Negative	Negative
UKBTB SN749	UK	Negative	Negative
UKBTB SN750	UK	Negative	Negative
UKBTB SN751	UK	Negative	Negative
UKBTB SN752	UK	Negative	Negative
UKBTB SN753	UK	Negative	Negative
UKBTB SN754	UK	Negative	Negative
UKBTB SN755	UK	Negative	Negative
UKBTB SN756	UK	Negative	Negative
UKBTB SN757	UK	Negative	Negative
UKBTB SN758	UK	Negative	Negative
UKBTB SN759	UK	Negative	Negative
UKBTB SN760	UK	Negative	Negative
UKBTB SN761	UK	Negative	Negative
UKBTB SN762	UK	Negative	Negative
UKBTB SN763	UK	Negative	Negative
UKBTB SN764	UK	Negative	Negative
UKBTB SN765	UK	Negative	Negative
UKBTB SN766	UK	Negative	Negative
UKBTB SN767	UK	Negative	Negative
UKBTB SN768	UK	Negative	Negative
UKBTB SN769	UK	Negative	Negative
UKBTB SN770	UK	Negative	Negative
UKBTB SN771	UK	Negative	Negative
UKBTB SN772	UK	Negative	Negative
UKBTB SN773	UK	Negative	Negative
UKBTB SN774	UK	Negative	Negative
UKBTB SN775	UK	Negative	Negative
UKBTB SN776	UK	Negative	Negative
UKBTB SN777	UK	Negative	Negative
UKBTB SN778	UK	Negative	Negative
UKBTB SN779	UK	Negative	Negative
UKBTB SN780	UK	Negative	Negative
UKBTB SN781	UK	Negative	Negative
UKBTB SN782	UK	Negative	Negative
UKBTB SN783	UK	Negative	Negative
UKBTB SN784	UK	Negative	Negative
UKBTB SN785	UK	Negative	Negative
UKBTB SN786	UK	Negative	Negative
UKBTB SN787	UK	Negative	Negative
UKBTB SN788	UK	Negative	Negative
UKBTB SN789	UK	Negative	Negative
UKBTB SN790	UK	Negative	Negative
UKBTB SN791	UK	Negative	Negative
UKBTB SN792	UK	Negative	Negative
UKBTB SN793	UK	Negative	Negative
UKBTB SN794	UK	Negative	Negative
UKBTB SN795	UK	Positive	Negative
UKBTB SN796	UK	Negative	Negative
UKBTB SN797	UK	Negative	Negative
UKBTB SN798	UK	Negative	Negative
UKBTB SN799	UK	Negative	Negative
UKBTB SN800	UK	Negative	Negative
UKBTB SN801	UK	Negative	Negative
UKBTB SN802	UK	Negative	Negative
UKBTB SN803	UK	Negative	Negative
UKBTB SN804	UK	Negative	Negative
UKBTB SN805	UK	Negative	Negative
UKBTB SN806	UK	Negative	Negative
UKBTB SN807	UK	Negative	Negative
UKBTB SN808	UK	Negative	Negative
UKBTB SN809	UK	Negative	Negative
UKBTB SN810	UK	Negative	Negative
UKBTB SN811	UK	Negative	Negative
UKBTB SN812	UK	Negative	Negative
UKBTB SN813	UK	Negative	Negative
UKBTB SN814	UK	Negative	Negative
UKBTB SN815	UK	Negative	Negative
UKBTB SN816	UK	Negative	Negative
UKBTB SN817	UK	Negative	Negative
UKBTB SN818	UK	Negative	Negative
UKBTB SN819	UK	Negative	Negative
UKBTB SN820	UK	Negative	Negative
UKBTB SN821	UK	Negative	Negative
UKBTB SN822	UK	Negative	Negative
UKBTB SN823	UK	Negative	Negative
UKBTB SN824	UK	Negative	Negative
UKBTB SN825	UK	Negative	Negative
UKBTB SN826	UK	Positive	Negative
UKBTB SN827	UK	Negative	Negative
UKBTB SN828	UK	Negative	Negative
UKBTB SN829	UK	Negative	Negative
UKBTB SN830	UK	Negative	Negative
UKBTB SN831	UK	Negative	Negative
UKBTB SN832	UK	Negative	Negative
UKBTB SN833	UK	Negative	Negative
UKBTB SN834	UK	Negative	Negative
UKBTB SN835	UK	Negative	Negative
UKBTB SN836	UK	Negative	Negative
UKBTB SN837	UK	Negative	Negative
UKBTB SN838	UK	Positive	Positive
UKBTB SN839	UK	Negative	Negative
UKBTB SN840	UK	Negative	Negative
UKBTB SN841	UK	Negative	Negative
UKBTB SN842	UK	Negative	Negative
UKBTB SN843	UK	Negative	Negative
UKBTB SN844	UK	Negative	Negative
UKBTB SN847	UK	Negative	Negative
UKBTB SN848	UK	Negative	Negative
UKBTB SN849	UK	Negative	Negative
UKBTB SN850	UK	Negative	Negative
UKBTB SN851	UK	Negative	Negative
UKBTB SN852	UK	Negative	Negative
UKBTB SN853	UK	Negative	Negative
UKBTB SN854	UK	Negative	Negative
UKBTB SN855	UK	Negative	Negative
UKBTB SN856	UK	Negative	Negative
UKBTB SN907	UK	Negative	Negative
UKBTB SN908	UK	Negative	Negative
UKBTB SN909	UK	Negative	Negative
UKBTB SN910	UK	Negative	Negative
UKBTB SN911	UK	Negative	Negative
UKBTB SN912	UK	Negative	Negative
UKBTB SN913	UK	Negative	Negative
UKBTB SN914	UK	Positive	Negative
UKBTB SN915	UK	Negative	Negative
UKBTB SN916	UK	Negative	Negative
UKBTB SN917	UK	Negative	Negative
UKBTB SN918	UK	Negative	Negative
UKBTB SN919	UK	Negative	Negative
UKBTB SN920	UK	Negative	Negative
UKBTB SN921	UK	Negative	Negative
UKBTB SN922	UK	Negative	Negative
UKBTB SN923	UK	Negative	Negative
UKBTB SN924	UK	Negative	Negative
UKBTB SN925	UK	Negative	Negative
UKBTB SN926	UK	Negative	Negative
UKBTB SN927	UK	Negative	Negative
UKBTB SN928	UK	Negative	Negative
UKBTB SN929	UK	Negative	Negative
UKBTB SN930	UK	Negative	Negative
UKBTB SN931	UK	Negative	Negative
UKBTB SN932	UK	Negative	Negative
UKBTB SN933	UK	Negative	Negative
UKBTB SN934	UK	Negative	Negative
UKBTB SN935	UK	Negative	Negative
UKBTB SN936	UK	Negative	Negative
UKBTB SN937	UK	Negative	Negative
UKBTB SN938	UK	Negative	Negative
UKBTB SN939	UK	Negative	Negative
UKBTB SN940	UK	Negative	Negative
UKBTB SN941	UK	Negative	Negative
UKBTB SN942	UK	Negative	Negative
UKBTB SN943	UK	Negative	Negative
UKBTB SN944	UK	Negative	Negative
UKBTB SN945	UK	Negative	Negative
UKBTB SN946	UK	Negative	Negative
UKBTB SN947	UK	Negative	Negative
UKBTB SN948	UK	Negative	Negative
UKBTB SN949	UK	Negative	Negative
UKBTB SN950	UK	Negative	Negative
UKBTB SN951	UK	Negative	Negative
UKBTB SN952	UK	Negative	Negative
UKBTB SN953	UK	Negative	Negative
UKBTB SN954	UK	Negative	Negative
UKBTB SN955	UK	Negative	Negative
UKBTB SN956	UK	Negative	Negative
UKBTB SN957	UK	Negative	Negative
UKBTB SN958	UK	Negative	Negative
UKBTB SN959	UK	Negative	Negative
UKBTB SN960	UK	Negative	Negative
UKBTB SN961	UK	Negative	Negative
UKBTB SN962	UK	Negative	Negative
UKBTB SN963	UK	Negative	Negative
UKBTB SN964	UK	Negative	Negative
UKBTB SN965	UK	Negative	Negative
UKBTB SN966	UK	Negative	Negative
UKBTB SN967	UK	Negative	Negative
UKBTB SN968	UK	Negative	Negative
UKBTB SN969	UK	Negative	Negative
UKBTB SN970	UK	Negative	Negative
UKBTB SN971	UK	Negative	Negative
UKBTB SN972	UK	Negative	Negative
UKBTB SN973	UK	Negative	Negative
UKBTB SN974	UK	Negative	Negative
UKBTB SN975	UK	Negative	Negative
UKBTB SN976	UK	Negative	Negative
UKBTB SN977	UK	Negative	Negative
UKBTB SN978	UK	Negative	Negative
UKBTB SN979	UK	Negative	Negative
UKBTB SN980	UK	Negative	Negative
UKBTB SN981	UK	Negative	Negative
UKBTB SN982	UK	Negative	Negative
UKBTB SN983	UK	Negative	Negative
UKBTB SN984	UK	Negative	Negative
UKBTB SN985	UK	Negative	Negative
UKBTB SN986	UK	Negative	Negative
UKBTB SN987	UK	Negative	Negative
UKBTB SN988	UK	Negative	Negative
UKBTB SN989	UK	Negative	Negative
UKBTB SN990	UK	Negative	Negative
UKBTB SN991	UK	Negative	Negative
UKBTB SN992	UK	Negative	Negative
UKBTB SN994	UK	Negative	Negative
UKBTB SN995	UK	Negative	Negative
UKBTB SN996	UK	Negative	Negative
UKBTB SN997	UK	Negative	Negative
UKBTB SN998	UK	Negative	Negative
UKBTB SN999	UK	Positive	Negative
UKBTB SN1000	UK	Negative	Negative
UKBTB SN1001	UK	Negative	Negative
UKBTB SN1002	UK	Negative	Negative
UKBTB SN1003	UK	Negative	Negative
UKBTB SN1004	UK	Negative	Negative
UKBTB SN1005	UK	Negative	Negative
UKBTB SN1006	UK	Negative	Negative
UKBTB SN1007	UK	Negative	Negative
UKBTB SN1008	UK	Negative	Negative
UKBTB SN1009	UK	Negative	Negative
UKBTB SN1010	UK	Negative	Negative
UKBTB SN1011	UK	Negative	Negative
UKBTB SN1012	UK	Negative	Negative
UKBTB SN1013	UK	Negative	Negative
UKBTB SN1014	UK	Negative	Negative
UKBTB SN1015	UK	Negative	Negative
UKBTB SN1016	UK	Negative	Negative
UKBTB SN1017	UK	Negative	Negative
UKBTB SN1018	UK	Negative	Negative
UKBTB SN1019	UK	Negative	Negative
UKBTB SN1020	UK	Negative	Negative
UKBTB SN1021	UK	Positive	Negative
UKBTB SN1022	UK	Negative	Negative
UKBTB SN1023	UK	Negative	Negative
UKBTB SN1024	UK	Negative	Negative
UKBTB SN1025	UK	Negative	Negative
UKBTB SN1026	UK	Negative	Negative
UKBTB SN1027	UK	Negative	Negative
UKBTB SN1028	UK	Negative	Negative
UKBTB SN1029	UK	Negative	Negative
UKBTB SN1030	UK	Negative	Negative
UKBTB SN1031	UK	Negative	Negative
UKBTB SN1032	UK	Negative	Negative
UKBTB SN1033	UK	Negative	Negative
UKBTB SN1034	UK	Negative	Negative
UKBTB SN1035	UK	Negative	Negative
UKBTB SN1036	UK	Negative	Negative
UKBTB SN1037	UK	Negative	Negative
UKBTB SN1038	UK	Negative	Negative
UKBTB SN1039	UK	Negative	Negative
UKBTB SN1040	UK	Negative	Negative
UKBTB SN1041	UK	Negative	Negative
UKBTB SN1042	UK	Negative	Negative
UKBTB SN1043	UK	Negative	Negative
UKBTB SN1044	UK	Negative	Negative
UKBTB SN1045	UK	Negative	Negative
UKBTB SN1046	UK	Negative	Negative
UKBTB SN1047	UK	Negative	Negative
UKBTB SN1048	UK	Negative	Negative
UKBTB SN1049	UK	Negative	Negative
UKBTB SN1050	UK	Negative	Negative
UKBTB SN1051	UK	Negative	Negative
UKBTB SN1052	UK	Negative	Negative
UKBTB SN1053	UK	Negative	Negative
UKBTB SN1054	UK	Negative	Negative
UKBTB SN1055	UK	Negative	Negative
UKBTB SN1056	UK	Negative	Negative
UKBTB SN1057	UK	Negative	Negative
UKBTB SN1058	UK	Negative	Negative
UKBTB SN1059	UK	Negative	Negative
UKBTB SN1060	UK	Positive	Positive
UKBTB SN1061	UK	Negative	Negative
UKBTB SN1062	UK	Negative	Negative
UKBTB SN1063	UK	Negative	Negative
UKBTB SN1064	UK	Negative	Negative
UKBTB SN1065	UK	Negative	Negative
UKBTB SN1066	UK	Negative	Negative
UKBTB SN1067	UK	Negative	Negative
UKBTB SN1068	UK	Negative	Negative
UKBTB SN1069	UK	Negative	Negative
UKBTB SN1070	UK	Negative	Negative
UKBTB SN1071	UK	Negative	Negative
UKBTB SN1072	UK	Negative	Negative
UKBTB SN1073	UK	Negative	Negative
UKBTB SN1074	UK	Negative	Negative
UKBTB SN1075	UK	Negative	Negative
UKBTB SN1076	UK	Negative	Negative
UKBTB SN1077	UK	Negative	Negative
UKBTB SN1078	UK	Negative	Negative
UKBTB SN1079	UK	Negative	Negative
UKBTB SN1080	UK	Negative	Negative
UKBTB SN1081	UK	Negative	Negative
UKBTB SN1082	UK	Negative	Negative
UKBTB SN1083	UK	Negative	Negative
UKBTB SN1084	UK	Negative	Negative
UKBTB SN1085	UK	Negative	Negative
UKBTB SN1086	UK	Negative	Negative
UKBTB SN1087	UK	Negative	Negative
UKBTB SN1088	UK	Negative	Negative
UKBTB SN1089	UK	Negative	Negative
UKBTB SN1090	UK	Negative	Negative
UKBTB SN1091	UK	Negative	Negative
UKBTB SN1092	UK	Negative	Negative
UKBTB SN1093	UK	Negative	Negative
UKBTB SN1094	UK	Negative	Negative
UKBTB SN1095	UK	Negative	Negative
UKBTB SN1096	UK	Negative	Negative
UKBTB SN1097	UK	Negative	Negative
UKBTB SN1098	UK	Negative	Negative
UKBTB SN1099	UK	Negative	Negative
UKBTB SN1100	UK	Negative	Negative
UKBTB SN1101	UK	Negative	Negative
UKBTB SN1102	UK	Negative	Negative
UKBTB SN1103	UK	Negative	Negative
UKBTB SN1104	UK	Negative	Negative
UKBTB SN1105	UK	Negative	Negative
UKBTB SN1106	UK	Negative	Negative
UKBTB SN1107	UK	Negative	Negative
UKBTB SN1108	UK	Negative	Negative
UKBTB SN1109	UK	Negative	Negative
UKBTB SN1110	UK	Negative	Negative
UKBTB SN1111	UK	Negative	Negative
UKBTB SN1112	UK	Negative	Negative
UKBTB SN1113	UK	Negative	Negative
UKBTB SN1114	UK	Negative	Negative
UKBTB SN1115	UK	Negative	Negative
UKBTB SN1116	UK	Positive	Negative
UKBTB SN1117	UK	Negative	Negative
UKBTB SN1118	UK	Negative	Negative
UKBTB SN1119	UK	Negative	Negative
UKBTB SN1120	UK	Negative	Negative
UKBTB SN1121	UK	Negative	Negative
UKBTB SN1122	UK	Positive	Negative
UKBTB SN1123	UK	Negative	Negative
UKBTB SN1124	UK	Negative	Negative
UKBTB SN1125	UK	Negative	Negative
UKBTB SN1126	UK	Negative	Negative
UKBTB SN1127	UK	Negative	Negative
UKBTB SN1128	UK	Negative	Negative
UKBTB SN1129	UK	Negative	Negative
UKBTB SN1130	UK	Negative	Negative
UKBTB SN1131	UK	Negative	Negative
UKBTB SN1132	UK	Negative	Negative
UKBTB SN1133	UK	Negative	Negative
UKBTB SN1134	UK	Negative	Negative
UKBTB SN1135	UK	Negative	Negative
UKBTB SN1136	UK	Negative	Negative
UKBTB SN1137	UK	Negative	Negative
UKBTB SN1138	UK	Negative	Negative
UKBTB SN1139	UK	Negative	Negative
UKBTB SN1140	UK	Negative	Negative
UKBTB SN1141	UK	Negative	Negative
UKBTB SN1142	UK	Negative	Negative
UKBTB SN1143	UK	Negative	Negative
UKBTB SN1144	UK	Negative	Negative
UKBTB SN1145	UK	Negative	Negative
UKBTB SN1146	UK	Negative	Negative
UKBTB SN1147	UK	Negative	Negative
UKBTB SN1148	UK	Negative	Negative
UKBTB SN1149	UK	Negative	Negative
UKBTB SN1150	UK	Negative	Negative
UKBTB SN1151	UK	Negative	Negative
UKBTB SN1152	UK	Negative	Negative
UKBTB SN1153	UK	Negative	Negative
UKBTB SN1154	UK	Negative	Negative
UKBTB SN1155	UK	Positive	Negative
UKBTB SN1156	UK	Negative	Negative
UKBTB SN1157	UK	Negative	Negative
UKBTB SN1158	UK	Negative	Negative
UKBTB SN1159	UK	Negative	Negative
UKBTB SN1160	UK	Negative	Negative
UKBTB SN1161	UK	Negative	Negative
UKBTB SN1162	UK	Negative	Negative
UKBTB SN1163	UK	Negative	Negative
UKBTB SN1164	UK	Negative	Negative
UKBTB SN1165	UK	Positive	Positive
UKBTB SN1166	UK	Negative	Negative
UKBTB SN1167	UK	Negative	Negative
UKBTB SN1168	UK	Negative	Negative
UKBTB SN1169	UK	Negative	Negative
UKBTB SN1170	UK	Negative	Negative
UKBTB SN1171	UK	Negative	Negative
UKBTB SN1172	UK	Negative	Negative
UKBTB SN1173	UK	Negative	Negative
UKBTB SN1174	UK	Negative	Negative
UKBTB SN1175	UK	Negative	Negative
UKBTB SN1176	UK	Negative	Negative
UKBTB SN1177	UK	Negative	Negative
UKBTB SN1178	UK	Negative	Negative
UKBTB SN1179	UK	Negative	Negative
UKBTB SN1180	UK	Negative	Negative
UKBTB SN1181	UK	Negative	Negative
UKBTB SN1182	UK	Negative	Negative
UKBTB SN1183	UK	Negative	Negative
UKBTB SN1184	UK	Negative	Negative
UKBTB SN1185	UK	Negative	Negative
UKBTB SN1186	UK	Negative	Negative
UKBTB SN1187	UK	Negative	Negative
UKBTB SN1188	UK	Negative	Negative
UKBTB SN1189	UK	Negative	Negative
UKBTB SN1190	UK	Negative	Negative
UKBTB SN1191	UK	Positive	Negative
UKBTB SN1192	UK	Negative	Negative
UKBTB SN1193	UK	Negative	Negative
UKBTB SN1194	UK	Negative	Negative
UKBTB SN1195	UK	Negative	Negative
UKBTB SN1196	UK	Negative	Negative
UKBTB SN1197	UK	Negative	Negative
UKBTB SN1198	UK	Negative	Negative
UKBTB SN1199	UK	Negative	Negative
UKBTB SN1200	UK	Negative	Negative
UKBTB SN1201	UK	Negative	Negative
UKBTB SN1202	UK	Negative	Negative
UKBTB SN1203	UK	Negative	Negative
SAC PTB N0001	UK	Negative	Negative
SAC PTB N0002	UK	Negative	Negative
SAC PTB N0003	UK	Negative	Negative
SAC PTB N0004	UK	Negative	Negative
SAC PTB N0005	UK	Negative	Negative
SAC PTB N0006	UK	Negative	Negative
SAC PTB N0007	UK	Negative	Negative
SAC PTB N0008	UK	Negative	Negative
SAC PTB N0009	UK	Negative	Negative
SAC PTB N0010	UK	Negative	Negative
SAC PTB N0011	UK	Negative	Negative
SAC PTB N0012	UK	Negative	Negative
SAC PTB N0013	UK	Negative	Negative
SAC PTB N0014	UK	Negative	Negative
SAC PTB N0015	UK	Negative	Negative
SAC PTB N0016	UK	Negative	Negative
SAC PTB N0017	UK	Negative	Negative
SAC PTB N0018	UK	Negative	Negative
SAC PTB N0019	UK	Negative	Negative
SAC PTB N0020	UK	Negative	Negative
SAC PTB N0021	UK	Negative	Negative
SAC PTB N0022	UK	Negative	Negative
SAC PTB N0023	UK	Negative	Negative
SAC PTB N0024	UK	Negative	Negative
SAC PTB N0025	UK	Negative	Negative
SAC PTB N0026	UK	Negative	Negative
SAC PTB N0027	UK	Negative	Negative
SAC PTB N0028	UK	Negative	Negative
SAC PTB N0029	UK	Negative	Negative
SAC PTB N0030	UK	Negative	Negative
SAC PTB N0031	UK	Negative	Negative
SAC PTB N0032	UK	Negative	Negative
SAC PTB N0033	UK	Negative	Negative
SAC PTB N0034	UK	Negative	Negative
SAC PTB N0035	UK	Negative	Negative
SAC PTB N0036	UK	Negative	Negative
SAC PTB N0037	UK	Negative	Negative
SAC PTB N0038	UK	Negative	Negative
SAC PTB N0039	UK	Negative	Negative
SAC PTB N0040	UK	Negative	Negative
SAC PTB N0041	UK	Negative	Negative
SAC PTB N0042	UK	Negative	Negative
SAC PTB N0043	UK	Negative	Negative
SAC PTB N0044	UK	Negative	Negative
SAC PTB N0045	UK	Negative	Negative
SAC PTB N0046	UK	Negative	Negative
SAC PTB N0047	UK	Negative	Negative
SAC PTB N0048	UK	Negative	Negative
SAC PTB N0049	UK	Negative	Negative
SAC PTB N0050	UK	Negative	Negative
SAC PTB N0051	UK	Negative	Negative
SAC PTB N0052	UK	Negative	Negative
SAC PTB N0053	UK	Negative	Negative
SAC PTB N0054	UK	Negative	Negative
SAC PTB N0055	UK	Negative	Negative
SAC PTB N0056	UK	Negative	Negative
SAC PTB N0057	UK	Negative	Negative
SAC PTB N0058	UK	Negative	Negative
SAC PTB N0059	UK	Negative	Negative
SAC PTB N0060	UK	Negative	Negative
SAC PTB N0061	UK	Negative	Negative
SAC PTB N0062	UK	Negative	Negative
SAC PTB N0063	UK	Negative	Negative
SAC PTB N0064	UK	Negative	Negative
SAC PTB N0065	UK	Negative	Negative
SAC PTB N0066	UK	Negative	Negative
SAC PTB N0067	UK	Negative	Negative
SAC PTB N0068	UK	Negative	Negative
SAC PTB N0069	UK	Negative	Negative
SAC PTB N0070	UK	Negative	Negative
SAC PTB N0071	UK	Negative	Negative
SAC PTB N0072	UK	Negative	Negative
SAC PTB N0073	UK	Negative	Negative
SAC PTB N0074	UK	Negative	Negative
SAC PTB N0075	UK	Negative	Negative
SAC PTB N0076	UK	Negative	Negative
SAC PTB N0077	UK	Negative	Negative
SAC PTB N0078	UK	Negative	Negative
SAC PTB N0079	UK	Negative	Negative
SAC PTB N0080	UK	Negative	Negative
SAC PTB N0081	UK	Negative	Negative
SAC PTB N0082	UK	Negative	Negative
SAC PTB N0083	UK	Negative	Negative
SAC PTB N0084	UK	Negative	Negative
SAC PTB N0085	UK	Negative	Negative
SAC PTB N0086	UK	Negative	Negative
SAC PTB N0087	UK	Negative	Negative
SAC PTB N0088	UK	Negative	Negative
SAC PTB N0089	UK	Negative	Negative
SAC PTB N0090	UK	Negative	Negative
SAC PTB N0091	UK	Negative	Negative
SAC PTB N0092	UK	Negative	Negative
SAC PTB N0093	UK	Negative	Negative
SAC PTB N0094	UK	Negative	Negative
SAC PTB N0095	UK	Negative	Negative
SAC PTB N0096	UK	Negative	Negative
SAC PTB N0097	UK	Negative	Negative
SAC PTB N0098	UK	Negative	Negative
SAC PTB N0099	UK	Negative	Negative
SAC PTB N0100	UK	Negative	Negative
SAC PTB N0101	UK	Negative	Negative
SAC PTB N0102	UK	Negative	Negative
SAC PTB N0103	UK	Negative	Negative
SAC PTB N0104	UK	Negative	Negative
SAC PTB N0105	UK	Negative	Negative
SAC PTB N0106	UK	Negative	Negative
SAC PTB N0107	UK	Negative	Negative
SAC PTB N0108	UK	Negative	Negative
SAC PTB N0109	UK	Negative	Negative
SAC PTB N0110	UK	Negative	Negative
SAC PTB N0111	UK	Negative	Negative
SAC PTB N0112	UK	Negative	Negative
SAC PTB N0113	UK	Negative	Negative
SAC PTB N0114	UK	Negative	Negative
SAC PTB N0115	UK	Negative	Negative
SAC PTB N0116	UK	Negative	Negative
SAC PTB N0117	UK	Negative	Negative
SAC PTB N0118	UK	Negative	Negative
SAC PTB N0119	UK	Negative	Negative
SAC PTB N0120	UK	Negative	Negative
SAC PTB N0121	UK	Negative	Negative
SAC PTB N0122	UK	Negative	Negative
SAC PTB N0123	UK	Negative	Negative
SAC PTB N0124	UK	Negative	Negative
SAC PTB N0125	UK	Negative	Negative
SAC PTB N0126	UK	Negative	Negative
SAC PTB N0127	UK	Negative	Negative
SAC PTB N0128	UK	Negative	Negative
SAC PTB N0129	UK	Negative	Negative
SAC PTB N0130	UK	Negative	Negative
SAC PTB N0131	UK	Negative	Negative
SAC PTB N0132	UK	Negative	Negative
SAC PTB N0133	UK	Negative	Negative
SAC PTB N0134	UK	Negative	Negative
SAC PTB N0135	UK	Negative	Negative
SAC PTB N0136	UK	Negative	Negative
SAC PTB N0137	UK	Negative	Negative
SAC PTB N0138	UK	Negative	Negative
SAC PTB N0139	UK	Negative	Negative
SAC PTB N0140	UK	Negative	Negative
SAC PTB N0141	UK	Negative	Negative
SAC PTB N0142	UK	Negative	Negative
SAC PTB N0143	UK	Negative	Negative
SAC PTB N0144	UK	Negative	Negative
SAC PTB N0145	UK	Negative	Negative
SAC PTB N0146	UK	Negative	Negative
SAC PTB N0147	UK	Negative	Negative
SAC PTB N0148	UK	Negative	Negative
SAC PTB N0149	UK	Negative	Negative
SAC PTB N0150	UK	Negative	Negative
SAC PTB N0151	UK	Negative	Negative
SAC PTB N0152	UK	Negative	Negative
SAC PTB N0153	UK	Negative	Negative
SAC PTB N0154	UK	Negative	Negative
SAC PTB N0155	UK	Negative	Negative
SAC PTB N0156	UK	Negative	Negative
SAC PTB N0157	UK	Negative	Negative
SAC PTB N0158	UK	Negative	Negative
SAC PTB N0159	UK	Negative	Negative
SAC PTB N0160	UK	Negative	Negative
SAC PTB N0161	UK	Negative	Negative
SAC PTB N0162	UK	Negative	Negative
SAC PTB N0163	UK	Negative	Negative
SAC PTB N0164	UK	Negative	Negative
SAC PTB N0165	UK	Negative	Negative
SAC PTB N0166	UK	Negative	Negative
SAC PTB N0167	UK	Negative	Negative
SAC PTB N0168	UK	Negative	Negative
SAC PTB N0169	UK	Negative	Negative
SAC PTB N0170	UK	Negative	Negative
SAC PTB N0171	UK	Negative	Negative
SAC PTB N0172	UK	Negative	Negative
SAC PTB N0173	UK	Negative	Negative
SAC PTB N0174	UK	Negative	Negative
SAC PTB N0175	UK	Negative	Negative
SAC PTB N0176	UK	Negative	Negative
SAC PTB N0177	UK	Negative	Negative
SAC PTB N0178	UK	Negative	Negative
SAC PTB N0179	UK	Negative	Negative
SAC PTB N0180	UK	Negative	Negative
SAC PTB N0181	UK	Negative	Negative
SAC PTB N0182	UK	Negative	Negative
SAC PTB N0183	UK	Negative	Negative
SAC PTB N0184	UK	Negative	Negative
SAC PTB N0185	UK	Negative	Negative
SAC PTB N0186	UK	Negative	Negative
SAC PTB N0187	UK	Negative	Negative
SAC PTB N0188	UK	Negative	Negative
SAC PTB N0189	UK	Negative	Negative
SAC PTB N0190	UK	Negative	Negative
SAC PTB N0191	UK	Negative	Negative
SAC PTB N0192	UK	Negative	Negative
SAC PTB N0193	UK	Negative	Negative
SAC PTB N0194	UK	Negative	Negative
SAC PTB N0195	UK	Negative	Negative
SAC PTB N0196	UK	Negative	Negative
SAC PTB N0197	UK	Negative	Negative
SAC PTB N0198	UK	Negative	Negative
SAC PTB N0199	UK	Negative	Negative
SAC PTB N0200	UK	Negative	Negative
SAC PTB N0201	UK	Negative	Negative
SAC PTB N0202	UK	Negative	Negative
SAC PTB N0203	UK	Negative	Negative
SAC PTB N0204	UK	Negative	Negative
SAC PTB N0205	UK	Negative	Negative
SAC PTB N0206	UK	Negative	Negative
SAC PTB N0207	UK	Negative	Negative
SAC PTB N0208	UK	Negative	Negative
SAC PTB N0209	UK	Negative	Negative
SAC PTB N0210	UK	Negative	Negative
SAC PTB N0211	UK	Negative	Negative
SAC PTB N0212	UK	Negative	Negative
SAC PTB N0213	UK	Negative	Negative
SAC PTB N0214	UK	Negative	Negative
SAC PTB N0215	UK	Negative	Negative
SAC PTB N0216	UK	Negative	Negative
SAC PTB N0217	UK	Negative	Negative
SAC PTB N0218	UK	Negative	Negative
SAC PTB N0219	UK	Negative	Negative
SAC PTB N0220	UK	Negative	Negative
SAC PTB N0221	UK	Negative	Negative
SAC PTB N0222	UK	Negative	Negative
SAC PTB N0223	UK	Negative	Negative
SAC PTB N0224	UK	Negative	Negative
SAC PTB N0225	UK	Negative	Negative
SAC PTB N0226	UK	Negative	Negative
SAC PTB N0227	UK	Negative	Negative
SAC PTB N0228	UK	Negative	Negative
SAC PTB N0229	UK	Negative	Negative
SAC PTB N0230	UK	Negative	Negative
SAC PTB N0231	UK	Negative	Negative
SAC PTB N0232	UK	Negative	Negative
SAC PTB N0233	UK	Negative	Negative
SAC PTB N0234	UK	Negative	Negative
SAC PTB N0235	UK	Negative	Negative
SAC PTB N0236	UK	Negative	Negative
SAC PTB N0237	UK	Negative	Negative
SAC PTB N0238	UK	Negative	Negative
SAC PTB N0239	UK	Negative	Negative
SAC PTB N0240	UK	Negative	Negative
SAC PTB N0241	UK	Negative	Negative
SAC PTB N0242	UK	Negative	Negative
SAC PTB N0243	UK	Negative	Negative
SAC PTB N0244	UK	Negative	Negative
SAC PTB N0245	UK	Negative	Negative
SAC PTB N0246	UK	Negative	Negative
SAC PTB N0247	UK	Negative	Negative
SAC PTB N0248	UK	Negative	Negative
SAC PTB N0249	UK	Negative	Negative
SAC PTB N0250	UK	Negative	Negative
SAC PTB N0251	UK	Negative	Negative
SAC PTB N0252	UK	Negative	Negative
SAC PTB N0253	UK	Negative	Negative
SAC PTB N0254	UK	Negative	Negative
SAC PTB N0255	UK	Negative	Negative
SAC PTB N0256	UK	Negative	Negative
SAC PTB N0257	UK	Negative	Negative
SAC PTB N0258	UK	Negative	Negative
SAC PTB N0259	UK	Negative	Negative
SAC PTB N0260	UK	Negative	Negative
SAC PTB N0261	UK	Negative	Negative
SAC PTB N0262	UK	Negative	Negative
SAC PTB N0263	UK	Negative	Negative
SAC PTB N0264	UK	Negative	Negative
SAC PTB N0265	UK	Negative	Negative
SAC PTB N0266	UK	Negative	Negative
SAC PTB N0267	UK	Negative	Negative
SAC PTB N0268	UK	Negative	Negative
SAC PTB N0269	UK	Negative	Negative
SAC PTB N0270	UK	Negative	Negative
SAC PTB N0271	UK	Negative	Negative
SAC PTB N0272	UK	Negative	Negative
SAC PTB N0273	UK	Negative	Negative
SAC PTB N0274	UK	Negative	Negative
SAC PTB N0275	UK	Negative	Negative
SAC PTB N0276	UK	Negative	Negative
SAC PTB N0277	UK	Negative	Negative
SAC PTB N0278	UK	Negative	Negative
SAC PTB N0279	UK	Negative	Negative
SAC PTB N0280	UK	Negative	Negative
SAC PTB N0281	UK	Negative	Negative
SAC PTB N0282	UK	Negative	Negative
SAC PTB N0283	UK	Negative	Negative
SAC PTB N0284	UK	Negative	Negative
SAC PTB N0285	UK	Negative	Negative
SAC PTB N0286	UK	Negative	Negative
SAC PTB N0287	UK	Negative	Negative
SAC PTB N0288	UK	Negative	Negative
SAC PTB N0289	UK	Negative	Negative
SAC PTB N0290	UK	Negative	Negative
SAC PTB N0291	UK	Negative	Negative
SAC PTB N0292	UK	Negative	Negative
SAC PTB N0293	UK	Negative	Negative
SAC PTB N0294	UK	Negative	Negative
SAC PTB N0295	UK	Negative	Negative
SAC PTB N0296	UK	Negative	Negative
SAC PTB N0297	UK	Negative	Negative
SAC PTB N0298	UK	Negative	Negative
SAC PTB N0299	UK	Negative	Negative
SAC PTB N0300	UK	Negative	Negative
SAC PTB N0301	UK	Negative	Negative
SAC PTB N0302	UK	Negative	Negative
SAC PTB N0303	UK	Negative	Negative
SAC PTB N0304	UK	Negative	Negative
SAC PTB N0305	UK	Negative	Negative
SAC PTB N0306	UK	Negative	Negative
SAC PTB N0307	UK	Negative	Negative
SAC PTB N0308	UK	Negative	Negative
SAC PTB N0309	UK	Negative	Negative
SAC PTB N0310	UK	Negative	Negative
SAC PTB N0311	UK	Negative	Negative
SAC PTB N0312	UK	Negative	Negative
SAC PTB N0313	UK	Negative	Negative
SAC PTB N0314	UK	Negative	Negative
SAC PTB N0315	UK	Negative	Negative
SAC PTB N0316	UK	Negative	Negative
SAC PTB N0317	UK	Negative	Negative
SAC PTB N0318	UK	Negative	Negative
SAC PTB N0319	UK	Negative	Negative
SAC PTB N0320	UK	Negative	Negative
SAC PTB N0321	UK	Negative	Negative
SAC PTB N0322	UK	Negative	Negative
SAC PTB N0323	UK	Negative	Negative
SAC PTB N0324	UK	Negative	Negative
SAC PTB N0325	UK	Negative	Negative
SAC PTB N0326	UK	Negative	Negative
SAC PTB N0327	UK	Negative	Negative
SAC PTB N0328	UK	Negative	Negative
SAC PTB N0329	UK	Negative	Negative
SAC PTB N0330	UK	Negative	Negative
SAC PTB N0331	UK	Negative	Negative
SAC PTB N0332	UK	Negative	Negative
SAC PTB N0333	UK	Negative	Negative
SAC PTB N0334	UK	Negative	Negative
SAC PTB N0335	UK	Negative	Negative
SAC PTB N0336	UK	Negative	Negative
SAC PTB N0337	UK	Negative	Negative
SAC PTB N0338	UK	Negative	Negative
SAC PTB N0339	UK	Negative	Negative
SAC PTB N0340	UK	Negative	Negative
SAC PTB N0341	UK	Negative	Negative
SAC PTB N0342	UK	Negative	Negative
SAC PTB N0343	UK	Negative	Negative
SAC PTB N0344	UK	Negative	Negative
SAC PTB N0345	UK	Negative	Negative
SAC PTB N0346	UK	Negative	Negative
SAC PTB N0347	UK	Negative	Negative
SAC PTB N0348	UK	Negative	Negative
SAC PTB N0349	UK	Negative	Negative
SAC PTB N0350	UK	Negative	Negative
SAC PTB N0351	UK	Negative	Negative
SAC PTB N0352	UK	Negative	Negative
SAC PTB N0353	UK	Negative	Negative
SAC PTB N0354	UK	Negative	Negative
SAC PTB N0355	UK	Negative	Negative
SAC PTB N0356	UK	Negative	Negative
SAC PTB N0357	UK	Negative	Negative
SAC PTB N0358	UK	Negative	Negative
SAC PTB N0359	UK	Negative	Negative
SAC PTB N0360	UK	Negative	Negative
SAC PTB N0437	UK	Negative	Negative
SAC PTB N0438	UK	Negative	Negative
SAC PTB N0439	UK	Negative	Negative
SAC PTB N0440	UK	Negative	Negative
SAC PTB N0441	UK	Negative	Negative
SAC PTB N0442	UK	Negative	Negative
SAC PTB N0443	UK	Negative	Negative
SAC PTB N0444	UK	Negative	Negative
SAC PTB N0445	UK	Negative	Negative
SAC PTB N0446	UK	Negative	Negative
SAC PTB N0447	UK	Negative	Negative
SAC PTB N0448	UK	Negative	Negative
SAC PTB N0449	UK	Negative	Negative
SAC PTB N0450	UK	Negative	Negative
SAC PTB N0451	UK	Negative	Negative
SAC PTB N0452	UK	Negative	Negative
SAC PTB N0453	UK	Negative	Negative
SAC PTB N0454	UK	Negative	Negative
SAC PTB N0455	UK	Negative	Negative
SAC PTB N0456	UK	Negative	Negative
SAC PTB N0457	UK	Negative	Negative
SAC PTB N0458	UK	Negative	Negative
SAC PTB N0459	UK	Negative	Negative
SAC PTB N0460	UK	Negative	Negative
SAC PTB N0461	UK	Negative	Negative
SAC PTB N0462	UK	Negative	Negative
SAC PTB N0463	UK	Negative	Negative
SAC PTB N0464	UK	Negative	Negative
SAC PTB N0465	UK	Negative	Negative
SAC PTB N0466	UK	Negative	Negative
SAC PTB N0481	UK	Negative	Negative
SAC PTB N0482	UK	Negative	Negative
SAC PTB N0483	UK	Negative	Negative
SAC PTB N0484	UK	Negative	Negative
SAC PTB N0485	UK	Negative	Negative
SAC PTB N0486	UK	Negative	Negative
SAC PTB N0487	UK	Negative	Negative
SAC PTB N0488	UK	Negative	Negative
SAC PTB N0489	UK	Negative	Negative
SAC PTB N0490	UK	Negative	Negative
SAC PTB N0491	UK	Negative	Negative
SAC PTB N0492	UK	Negative	Negative
SAC PTB N0493	UK	Negative	Negative
SAC PTB N0494	UK	Negative	Negative
SAC PTB N0495	UK	Negative	Negative
SAC PTB N0496	UK	Negative	Negative
SAC PTB N0497	UK	Negative	Negative
SAC PTB N0498	UK	Negative	Negative
SAC PTB N0499	UK	Negative	Negative
SAC PTB N0500	UK	Negative	Negative
SAC PTB N0501	UK	Negative	Negative
SAC PTB N0502	UK	Negative	Negative
SAC PTB N0503	UK	Negative	Negative
SAC PTB N0504	UK	Negative	Negative
SAC PTB N0505	UK	Negative	Negative
SAC PTB N0506	UK	Negative	Negative
SAC PTB N0507	UK	Negative	Negative
SAC PTB N0508	UK	Negative	Negative
SAC PTB N0509	UK	Negative	Negative
SAC PTB N0510	UK	Negative	Negative
SAC PTB N0511	UK	Negative	Negative
SAC PTB N0512	UK	Negative	Negative
SAC PTB N0513	UK	Negative	Negative
SAC PTB N0514	UK	Negative	Negative
SAC PTB N0515	UK	Negative	Negative
SAC PTB N0516	UK	Negative	Negative
SAC PTB N0517	UK	Negative	Negative
SAC PTB N0518	UK	Negative	Negative
SAC PTB N0519	UK	Negative	Negative
SAC PTB N0520	UK	Negative	Negative
SAC PTB N0521	UK	Negative	Negative
SAC PTB N0522	UK	Negative	Negative
SAC PTB N0523	UK	Negative	Negative
SAC PTB N0524	UK	Negative	Negative
SAC PTB N0525	UK	Negative	Negative
SAC PTB N0526	UK	Negative	Negative
SAC PTB N0527	UK	Negative	Negative
SAC PTB N0528	UK	Negative	Negative
SAC PTB N0529	UK	Negative	Negative
SAC PTB N0530	UK	Negative	Negative
SAC PTB N0531	UK	Negative	Negative
SAC PTB N0532	UK	Negative	Negative
SAC PTB N0533	UK	Negative	Negative
SAC PTB N0534	UK	Negative	Negative
SAC PTB N0535	UK	Negative	Negative
SAC PTB N0536	UK	Negative	Negative
SAC PTB N0537	UK	Negative	Negative
SAC PTB N0538	UK	Negative	Negative
SAC PTB N0539	UK	Negative	Negative
SAC PTB N0540	UK	Negative	Negative
SAC PTB N0541	UK	Negative	Negative
SAC PTB N0542	UK	Negative	Negative
SAC PTB N0543	UK	Negative	Negative
SAC PTB N0544	UK	Negative	Negative
SAC PTB N0545	UK	Negative	Negative
SAC PTB N0546	UK	Negative	Negative
SAC PTB N0547	UK	Negative	Negative
SAC PTB N0548	UK	Negative	Negative
SAC PTB N0549	UK	Negative	Negative
SAC PTB N0550	UK	Negative	Negative
SAC PTB N0551	UK	Negative	Negative
SAC PTB N0552	UK	Negative	Negative
SAC PTB N0553	UK	Negative	Negative
SAC PTB N0554	UK	Negative	Negative
SAC PTB N0555	UK	Negative	Negative
SAC PTB N0556	UK	Negative	Negative
SAC PTB N0557	UK	Negative	Negative
SAC PTB N0558	UK	Negative	Negative
SAC PTB N0559	UK	Negative	Negative
SAC PTB N0560	UK	Negative	Negative
SAC PTB N0561	UK	Negative	Negative
SAC PTB N0562	UK	Negative	Negative
SAC PTB N0563	UK	Negative	Negative
SAC PTB N0564	UK	Negative	Negative
SAC PTB N0565	UK	Negative	Negative
SAC PTB N0566	UK	Negative	Negative
SAC PTB N0567	UK	Negative	Negative
SAC PTB N0568	UK	Negative	Negative
SAC PTB N0569	UK	Negative	Negative
SAC PTB N0570	UK	Negative	Negative
SAC PTB N0571	UK	Negative	Negative
SAC PTB N0572	UK	Negative	Negative
SAC PTB N0573	UK	Negative	Negative
SAC PTB N0574	UK	Negative	Negative
SAC PTB N0575	UK	Negative	Negative
SAC PTB N0576	UK	Negative	Negative
SAC PTB N0577	UK	Negative	Negative
SAC PTB N0578	UK	Negative	Negative
SAC PTB N0579	UK	Negative	Negative
SAC PTB N0580	UK	Negative	Negative
SAC PTB N0581	UK	Negative	Negative
SAC PTB N0582	UK	Negative	Negative
SAC PTB N0583	UK	Negative	Negative
SAC PTB N0584	UK	Negative	Negative
SAC PTB N0585	UK	Negative	Negative
SAC PTB N0586	UK	Negative	Negative
SAC PTB N0587	UK	Negative	Negative
SAC PTB N0588	UK	Negative	Negative
SAC PTB N0589	UK	Negative	Negative
SAC PTB N0590	UK	Negative	Negative
SAC PTB N0591	UK	Negative	Negative
SAC PTB N0592	UK	Negative	Negative
SAC PTB N0593	UK	Negative	Negative
SAC PTB N0594	UK	Negative	Negative
SAC PTB N0595	UK	Negative	Negative
SAC PTB N0596	UK	Negative	Negative
SAC PTB N0597	UK	Negative	Negative
SAC PTB N0598	UK	Negative	Negative
SAC PTB N0599	UK	Negative	Negative
SAC PTB N0600	UK	Negative	Negative
SAC PTB N0601	UK	Negative	Negative
SAC PTB N0602	UK	Negative	Negative
SAC PTB N0603	UK	Negative	Negative
SAC PTB N0604	UK	Negative	Negative
SAC PTB N0605	UK	Negative	Negative
SAC PTB N0606	UK	Negative	Negative
SAC PTB N0607	UK	Negative	Negative
SAC PTB N0608	UK	Negative	Negative
SAC PTB N0609	UK	Negative	Negative
SAC PTB N0610	UK	Negative	Negative
SAC PTB N0611	UK	Negative	Negative
SAC PTB N0612	UK	Negative	Negative
SAC PTB N0613	UK	Negative	Negative
SAC PTB N0614	UK	Negative	Negative
SAC PTB N0615	UK	Negative	Negative
SAC PTB N0616	UK	Negative	Negative
SAC PTB N0617	UK	Negative	Negative
SAC PTB N0618	UK	Negative	Negative
SAC PTB N0619	UK	Negative	Negative
SAC PTB N0620	UK	Negative	Negative
SAC PTB N0621	UK	Negative	Negative
SAC PTB N0622	UK	Positive	Negative
SAC PTB N0623	UK	Negative	Negative
SAC PTB N0624	UK	Negative	Negative
SAC PTB N0625	UK	Negative	Negative
SAC PTB N0626	UK	Negative	Negative
SAC PTB N0627	UK	Negative	Negative
SAC PTB N0628	UK	Negative	Negative
SAC PTB N0629	UK	Negative	Negative
SAC PTB N0630	UK	Negative	Negative
SAC PTB N0631	UK	Negative	Negative
SAC PTB N0724	UK	Negative	Negative
SAC PTB N0725	UK	Negative	Negative
SAC PTB N0726	UK	Negative	Negative
SAC PTB N0727	UK	Negative	Negative
SAC PTB N0728	UK	Negative	Negative
SAC PTB N0729	UK	Negative	Negative
SAC PTB N0730	UK	Negative	Negative
SAC PTB N0731	UK	Negative	Negative
SAC PTB N0732	UK	Negative	Negative
SAC PTB N0733	UK	Negative	Negative
SAC PTB N0734	UK	Negative	Negative
SAC PTB N0735	UK	Negative	Negative
SAC PTB N0736	UK	Negative	Negative
SAC PTB N0737	UK	Negative	Negative
SAC PTB N0738	UK	Negative	Negative
SAC PTB N0739	UK	Negative	Negative
SAC PTB N0740	UK	Negative	Negative
SAC PTB N0741	UK	Negative	Negative
SAC PTB N0742	UK	Negative	Negative
SAC PTB N0743	UK	Negative	Negative
SAC PTB N0744	UK	Negative	Negative
SAC PTB N0745	UK	Negative	Negative
SAC PTB N0746	UK	Negative	Negative
SAC PTB N0747	UK	Negative	Negative
SAC PTB N0748	UK	Negative	Negative
SAC PTB N0749	UK	Negative	Negative
SAC PTB N0750	UK	Negative	Negative
SAC PTB N0751	UK	Negative	Negative
SAC PTB N0752	UK	Negative	Negative
SAC PTB N0753	UK	Negative	Negative
SAC PTB N0754	UK	Negative	Negative
SAC PTB N0755	UK	Negative	Negative
SAC PTB N0756	UK	Negative	Negative
SAC PTB N0757	UK	Negative	Negative
SAC PTB N0758	UK	Negative	Negative
SAC PTB N0759	UK	Negative	Negative
SAC PTB N0760	UK	Negative	Negative
SAC PTB N0761	UK	Negative	Negative
SAC PTB N0762	UK	Negative	Negative
SAC PTB N0763	UK	Negative	Negative
SAC PTB N0764	UK	Negative	Negative
SAC PTB N0765	UK	Negative	Negative
SAC PTB N0766	UK	Negative	Negative
SAC PTB N0767	UK	Negative	Negative
SAC PTB N0768	UK	Negative	Negative
SAC PTB N0769	UK	Negative	Negative
SAC PTB N0770	UK	Negative	Negative
SAC PTB N0771	UK	Negative	Negative
SAC PTB N0772	UK	Negative	Negative
SAC PTB N0773	UK	Negative	Negative
SAC PTB N0774	UK	Negative	Negative
SAC PTB N0775	UK	Negative	Negative
SAC PTB N0776	UK	Negative	Negative
SAC PTB N0777	UK	Negative	Negative
SAC PTB N0778	UK	Negative	Negative
SAC PTB N0779	UK	Negative	Negative
SAC PTB N0780	UK	Negative	Negative
SAC PTB N0781	UK	Negative	Negative
SAC PTB N0782	UK	Negative	Negative
SAC PTB N0783	UK	Negative	Negative
SAC PTB N0784	UK	Negative	Negative
SAC PTB N0785	UK	Negative	Negative
SAC PTB N0786	UK	Negative	Negative
SAC PTB N0787	UK	Negative	Negative
SAC PTB N0788	UK	Negative	Negative
SAC PTB N0789	UK	Negative	Negative
SAC PTB N0790	UK	Negative	Negative
SAC PTB N0791	UK	Negative	Negative
SAC PTB N0792	UK	Negative	Negative
SAC PTB N0793	UK	Negative	Negative
SAC PTB N0794	UK	Negative	Negative
SAC PTB N0795	UK	Negative	Negative
SAC PTB N0796	UK	Negative	Negative
SAC PTB N0797	UK	Negative	Negative
SAC PTB N0798	UK	Negative	Negative
SAC PTB N0799	UK	Negative	Negative
SAC PTB N0800	UK	Negative	Negative
SAC PTB N0801	UK	Negative	Negative
SAC PTB N0802	UK	Negative	Negative
SAC PTB N0803	UK	Negative	Negative
SAC PTB N0804	UK	Negative	Negative
SAC PTB N0805	UK	Negative	Negative
SAC PTB N0806	UK	Negative	Negative
SAC PTB N0807	UK	Negative	Negative
SAC PTB N0808	UK	Negative	Negative
SAC PTB N0809	UK	Negative	Negative
SAC PTB N0810	UK	Negative	Negative
SAC PTB N0811	UK	Negative	Negative
SAC PTB N0812	UK	Negative	Negative
SAC PTB N0813	UK	Negative	Negative
SAC PTB N0814	UK	Negative	Negative
SAC PTB N0815	UK	Negative	Negative
SAC PTB N0816	UK	Negative	Negative
SAC PTB N0817	UK	Negative	Negative
SAC PTB N0818	UK	Negative	Negative
SAC PTB N0819	UK	Negative	Negative
SAC PTB N0820	UK	Negative	Negative
SAC PTB N0821	UK	Negative	Negative
SAC PTB N0822	UK	Negative	Negative
SAC PTB N0823	UK	Negative	Negative
SAC PTB N0824	UK	Negative	Negative
SAC PTB N0825	UK	Negative	Negative
SAC PTB N0826	UK	Negative	Negative
SAC PTB N0827	UK	Negative	Negative
SAC PTB N0828	UK	Negative	Negative
SAC PTB N0829	UK	Negative	Negative
SAC PTB N0830	UK	Negative	Negative
SAC PTB N0831	UK	Negative	Negative
SAC PTB N0832	UK	Negative	Negative
SAC PTB N0833	UK	Negative	Negative
SAC PTB N0834	UK	Negative	Negative
SAC PTB N0835	UK	Negative	Negative
SAC PTB N0836	UK	Negative	Negative
SAC PTB N0837	UK	Negative	Negative
SAC PTB N0838	UK	Negative	Negative
SAC PTB N0839	UK	Negative	Negative
SAC PTB N0840	UK	Negative	Negative
SAC PTB N0841	UK	Negative	Negative
SAC PTB N0842	UK	Negative	Negative
SAC PTB N0843	UK	Negative	Negative
SAC PTB N0844	UK	Negative	Negative
SAC PTB N0845	UK	Negative	Negative
SAC PTB N0846	UK	Negative	Negative
SAC PTB N0847	UK	Negative	Negative
SAC PTB N0848	UK	Negative	Negative
SAC PTB N0849	UK	Negative	Negative
SAC PTB N0850	UK	Negative	Negative
SAC PTB N0851	UK	Negative	Negative
SAC PTB N0852	UK	Negative	Negative
SAC PTB N0853	UK	Negative	Negative
SAC PTB N0854	UK	Negative	Negative
SAC PTB N0855	UK	Negative	Negative
SAC PTB N0856	UK	Negative	Negative
SAC PTB N0857	UK	Negative	Negative
SAC PTB N0858	UK	Negative	Negative
SAC PTB N0859	UK	Negative	Negative
SAC PTB N0860	UK	Negative	Negative
SAC PTB N0861	UK	Negative	Negative
SAC PTB N0862	UK	Negative	Negative
SAC PTB N0863	UK	Negative	Negative
SAC PTB N0864	UK	Negative	Negative
SAC PTB N0865	UK	Negative	Negative
SAC PTB N0866	UK	Negative	Negative
SAC PTB N0867	UK	Negative	Negative
SAC PTB N0868	UK	Negative	Negative
SAC PTB N0869	UK	Negative	Negative
SAC PTB N0870	UK	Negative	Negative
SAC PTB N0871	UK	Negative	Negative
SAC PTB N0872	UK	Negative	Negative
SAC PTB N0873	UK	Negative	Negative
SAC PTB N0874	UK	Negative	Negative
SAC PTB N0875	UK	Negative	Negative
SAC PTB N0876	UK	Negative	Negative
SAC PTB N0877	UK	Negative	Negative
SAC PTB N0878	UK	Negative	Negative
SAC PTB N0879	UK	Negative	Negative
SAC PTB N0880	UK	Negative	Negative
SAC PTB N0881	UK	Negative	Negative
SAC PTB N0882	UK	Negative	Negative
SAC PTB N0883	UK	Negative	Negative
SAC PTB N0884	UK	Negative	Negative
SAC PTB N0885	UK	Negative	Negative
SAC PTB N0886	UK	Negative	Negative
SAC PTB N0887	UK	Negative	Negative
SAC PTB N0888	UK	Negative	Negative
SAC PTB N0889	UK	Negative	Negative
SAC PTB N0890	UK	Negative	Negative
SAC PTB N0891	UK	Negative	Negative
SAC PTB N0892	UK	Negative	Negative
SAC PTB N0893	UK	Negative	Negative
SAC PTB N0894	UK	Negative	Negative
SAC PTB N0895	UK	Negative	Negative
SAC PTB N0896	UK	Negative	Negative
SAC PTB N0897	UK	Negative	Negative
SAC PTB N0898	UK	Negative	Negative
SAC PTB N0899	UK	Negative	Negative
SAC PTB N0900	UK	Negative	Negative
SAC PTB N0901	UK	Negative	Negative
SAC PTB N0902	UK	Negative	Negative
SAC PTB N0903	UK	Negative	Negative
SAC PTB N0904	UK	Negative	Negative
SAC PTB N0905	UK	Negative	Negative
SAC PTB N0906	UK	Negative	Negative
SAC PTB N0907	UK	Negative	Negative
SAC PTB N0908	UK	Negative	Negative
SAC PTB N0909	UK	Negative	Negative
SAC PTB N0910	UK	Negative	Negative
SAC PTB N0911	UK	Negative	Negative
SAC PTB N0912	UK	Negative	Negative
SAC PTB N0913	UK	Negative	Negative
SAC PTB N0914	UK	Negative	Negative
SAC PTB N0915	UK	Negative	Negative
SAC PTB N0916	UK	Negative	Negative
SAC PTB N0917	UK	Negative	Negative
SAC PTB N0918	UK	Negative	Negative
SAC PTB N0919	UK	Negative	Negative
SAC PTB N0920	UK	Negative	Negative
SAC PTB N0921	UK	Negative	Negative
SAC PTB N0922	UK	Negative	Negative
SAC PTB N0923	UK	Negative	Negative
SAC PTB N0924	UK	Negative	Negative
SAC PTB N0925	UK	Negative	Negative
SAC PTB N0926	UK	Negative	Negative
SAC PTB N0927	UK	Negative	Negative
SAC PTB N0928	UK	Negative	Negative
SAC PTB N0929	UK	Negative	Negative
SAC PTB N0930	UK	Negative	Negative
SAC PTB N0931	UK	Negative	Negative
SAC PTB N0932	UK	Negative	Negative
SAC PTB N0933	UK	Negative	Negative
SAC PTB N0934	UK	Negative	Negative
SAC PTB N0935	UK	Negative	Negative
SAC PTB N0936	UK	Negative	Negative
SAC PTB N0937	UK	Negative	Negative
SAC PTB N0938	UK	Negative	Negative
SAC PTB N0939	UK	Negative	Negative
SAC PTB N0940	UK	Negative	Negative
SAC PTB N0941	UK	Negative	Negative
SAC PTB N0942	UK	Negative	Negative
SAC PTB N0943	UK	Negative	Negative
SAC PTB N0944	UK	Negative	Negative
SAC PTB N0945	UK	Negative	Negative
SAC PTB N0946	UK	Negative	Negative
SAC PTB N0947	UK	Negative	Negative
SAC PTB N0948	UK	Negative	Negative
SAC PTB N0949	UK	Negative	Negative
SAC PTB N0950	UK	Negative	Negative
SAC PTB N0951	UK	Negative	Negative
SAC PTB N0952	UK	Negative	Negative
SAC PTB N0953	UK	Negative	Negative
SAC PTB N0954	UK	Negative	Negative
SAC PTB N0955	UK	Negative	Negative
SAC PTB N0956	UK	Negative	Negative
SAC PTB N0957	UK	Negative	Negative
SAC PTB N0958	UK	Negative	Negative
SAC PTB N0959	UK	Negative	Negative
SAC PTB N0960	UK	Negative	Negative
SAC PTB N0961	UK	Negative	Negative
SAC PTB N0962	UK	Negative	Negative
SAC PTB N0963	UK	Negative	Negative
SAC PTB N0964	UK	Negative	Negative
SAC PTB N0965	UK	Negative	Negative
SAC PTB N0966	UK	Negative	Negative
SAC PTB N0967	UK	Negative	Negative
SAC PTB N0968	UK	Negative	Negative
SAC PTB N0969	UK	Negative	Negative
SAC PTB N0970	UK	Negative	Negative
SAC PTB N0971	UK	Negative	Negative
SAC PTB N0972	UK	Negative	Negative
SAC PTB N0973	UK	Negative	Negative
SAC PTB N0974	UK	Negative	Negative
SAC PTB N0975	UK	Negative	Negative
SAC PTB N0976	UK	Negative	Negative
SAC PTB N0977	UK	Negative	Negative
SAC PTB N0978	UK	Negative	Negative
SAC PTB N0979	UK	Negative	Negative
SAC PTB N0980	UK	Negative	Negative
SAC PTB N0981	UK	Negative	Negative
SAC PTB N0982	UK	Negative	Negative
SAC PTB N0983	UK	Negative	Negative
SAC PTB N0984	UK	Negative	Negative
SAC PTB N0985	UK	Negative	Negative
SAC PTB N0986	UK	Negative	Negative
SAC PTB N0987	UK	Negative	Negative
SAC PTB N0988	UK	Negative	Negative
SAC PTB N0989	UK	Negative	Negative
SAC PTB N0990	UK	Negative	Negative
SAC PTB N0991	UK	Negative	Negative
SAC PTB N0992	UK	Negative	Negative
SAC PTB N0993	UK	Negative	Negative
SAC PTB N0994	UK	Negative	Negative
SAC PTB N0995	UK	Negative	Negative
SAC PTB N0996	UK	Negative	Negative
SAC PTB N0997	UK	Negative	Negative
SAC PTB N0998	UK	Negative	Negative
SAC PTB N0999	UK	Negative	Negative
SAC PTB N1000	UK	Negative	Negative
SAC PTB N1001	UK	Negative	Negative
SAC PTB N1002	UK	Negative	Negative
SAC PTB N1003	UK	Negative	Negative
SAC PTB N1004	UK	Negative	Negative
SAC PTB N1005	UK	Negative	Negative
SAC PTB N1006	UK	Negative	Negative
SAC PTB N1007	UK	Negative	Negative
SAC PTB N1008	UK	Negative	Negative
SAC PTB N1009	UK	Negative	Negative
SAC PTB N1010	UK	Negative	Negative
SAC PTB N1011	UK	Negative	Negative
SAC PTB N1012	UK	Negative	Negative
SAC PTB N1013	UK	Negative	Negative
SAC PTB N1014	UK	Negative	Negative
SAC PTB N1015	UK	Negative	Negative
SAC PTB N1016	UK	Negative	Negative
SAC PTB N1017	UK	Negative	Negative
SAC PTB N1018	UK	Negative	Negative
SAC PTB N1019	UK	Negative	Negative
SAC PTB N1020	UK	Negative	Negative
SAC PTB N1021	UK	Negative	Negative
SAC PTB N1022	UK	Negative	Negative
SAC PTB N1023	UK	Negative	Negative
SAC PTB N1024	UK	Negative	Negative
SAC PTB N1025	UK	Negative	Negative
SAC PTB N1026	UK	Negative	Negative
SAC PTB N1027	UK	Negative	Negative
SAC PTB N1028	UK	Negative	Negative
SAC PTB N1029	UK	Negative	Negative
SAC PTB N1030	UK	Negative	Negative
[truncated: 2,410 more rows]

## Sheet: Positive Samples
								Hse	HSp
Sample ID	Source	TT	IFNg	LES	Histo	M bovis	Anamnestic	2 antigens	2 antigens
UKBTB SP01	UK	Positive	Not Tested	No Visible Lesion	Not Tested	Not Tested	Boosted	Positive	Negative
UKBTB SP02	UK	Positive	Not Tested	No Visible Lesion	Not Tested	Not Tested	Not Boosted	Negative	Negative
UKBTB SP03	UK	Positive	Not Tested	No Visible Lesion	Not Tested	Not Tested	Boosted	Positive	Positive
UKBTB SP04	UK	Positive	Not Tested	No Visible Lesion	Not Tested	Not Tested	Not Boosted	Positive	Positive
UKBTB SP05	UK	Positive	Not Tested	No Visible Lesion	Not Tested	Negative	Boosted	Positive	Positive
UKBTB SP06	UK	Positive	Not Tested	No Visible Lesion	Not Tested	Not Tested	Not Boosted	Negative	Negative
UKBTB SP07	UK	Positive	Not Tested	No Visible Lesion	Not Tested	Not Tested	Boosted	Positive	Positive
UKBTB SP08	UK	Positive	Not Tested	No Visible Lesion	Not Tested	Not Tested	Boosted	Positive	Positive
UKBTB SP09	UK	Positive	Not Tested	Visible Lesion	Not Tested	Not Tested	Boosted	Positive	Positive
UKBTB SP10	UK	Positive	Not Tested	No Visible Lesion	Not Tested	Not Tested	Boosted	Positive	Negative
UKBTB SP11	UK	Positive	Not Tested	No Visible Lesion	Not Tested	Not Tested	Boosted	Positive	Positive
UKBTB SP12	UK	Positive	Not Tested	No Visible Lesion	Not Tested	Not Tested	Boosted	Negative	Negative
UKBTB SP13	UK	2 x Inconclusive Reactor	Not Tested	Visible Lesion	Not Tested	Not Tested	Boosted	Positive	Positive
UKBTB SP14	UK	Positive	Not Tested	No Visible Lesion	Not Tested	Not Tested	Boosted	Negative	Negative
UKBTB SP15	UK	Positive	Not Tested	Visible Lesion	Not Tested	Not Tested	Boosted	Positive	Positive
UKBTB SP16	UK	Positive	Not Tested	No Visible Lesion	Not Tested	Not Tested	Not Boosted	Positive	Positive
UKBTB SP17	UK	Positive	Not Tested	No Visible Lesion	Not Tested	Not Tested	Boosted	Positive	Positive
UKBTB SP18	UK	2 x Inconclusive Reactor	Not Tested	No Visible Lesion	Not Tested	Not Tested	Not Boosted	Negative	Negative
UKBTB SP19	UK	Positive	Not Tested	No Visible Lesion	Not Tested	Not Tested	Not Boosted	Negative	Negative
UKBTB SP20	UK	Positive	Not Tested	No Visible Lesion	Not Tested	Not Tested	Not Boosted	Positive	Positive
UKBTB SP21	UK	Positive	Not Tested	No Visible Lesion	Not Tested	Not Tested	Not Boosted	Negative	Negative
UKBTB SP22	UK	Positive	Not Tested	No Visible Lesion	Not Tested	Not Tested	Not Boosted	Positive	Positive
UKBTB SP23	UK	Positive	Not Tested	No Visible Lesion	Not Tested	Not Tested	Not Boosted	Positive	Positive
UKBTB SP24	UK	Positive	Not Tested	No Visible Lesion	Not Tested	Not Tested	Not Boosted	Positive	Positive
UKBTB SP25	UK	Positive	Not Tested	No Visible Lesion	Not Tested	Not Tested	Not Boosted	Positive	Positive
UKBTB SP26	UK	Positive	Not Tested	No Visible Lesion	Not Tested	Not Tested	Not Boosted	Positive	Positive
UKBTB SP27	UK	Positive	Not Tested	Visible Lesion	Not Tested	Not Tested	Not Boosted	Positive	Positive
UKBTB SP28	UK	Positive	Not Tested	No Visible Lesion	Not Tested	Not Tested	Not Boosted	Positive	Positive
UKBTB SP29	UK	Positive	Not Tested	No Visible Lesion	Not Tested	Not Tested	Not Boosted	Positive	Positive
UKBTB SP30	UK	Positive	Not Tested	Visible Lesion	Not Tested	Not Tested	Not Boosted	Positive	Positive
UKBTB SP31	UK	Positive	Not Tested	Visible Lesion	Not Tested	Not Tested	Not Boosted	Positive	Positive
UKBTB SP32	UK	Positive	Not Tested	No Visible Lesion	Not Tested	Not Tested	Not Boosted	Positive	Positive
UKBTB SP33	UK	Positive	Not Tested	No Visible Lesion	Not Tested	Not Tested	Not Boosted	Positive	Positive
UKBTB SP34	UK	Positive	Not Tested	No Visible Lesion	Not Tested	Not Tested	Not Boosted	Positive	Positive
UKBTB SP35	UK	Positive	Not Tested	No Visible Lesion	Not Tested	Not Tested	Not Boosted	Positive	Negative
UKBTB SP36	UK	Positive	Not Tested	Visible Lesion	Not Tested	Not Tested	Not Boosted	Positive	Positive
UKBTB SP37	UK	Positive	Not Tested	No Visible Lesion	Not Tested	Not Tested	Boosted	Positive	Positive
UKBTB SP38	UK	Positive	Not Tested	No Visible Lesion	Not Tested	Negative	Boosted	Positive	Positive
UKBTB SP39	UK	Positive	Not Tested	No Visible Lesion	Not Tested	Not Tested	Not Boosted	Positive	Positive
UKBTB SP40	UK	Positive	Not Tested	Visible Lesion	Not Tested	Mycobacterium bovis	Boosted	Positive	Positive
UKBTB SP41	UK	Positive	Not Tested	Visible Lesion	Not Tested	Mycobacterium bovis	Boosted	Positive	Positive
UKBTB SP42	UK	Positive	Not Tested	No Visible Lesion	Not Tested	Not Tested	Boosted	Positive	Positive
UKBTB SP43	UK	Positive	Not Tested	No Visible Lesion	Not Tested	Not Tested	Boosted	Positive	Positive
UKBTB SP44	UK	Positive	Not Tested	No Visible Lesion	Not Tested	Not Tested	Boosted	Negative	Negative
UKBTB SP45	UK	Positive	Not Tested	No Visible Lesion	Not Tested	Not Tested	Boosted	Positive	Positive
UKBTB SP46	UK	Positive	Not Tested	No Visible Lesion	Not Tested	Negative	Not Boosted	Negative	Negative
UKBTB SP47	UK	Positive	Not Tested	No Visible Lesion	Not Tested	Not Tested	Boosted	Positive	Positive
UKBTB SP48	UK	Positive	Not Tested	No Visible Lesion	Not Tested	Not Tested	Boosted	Positive	Positive
UKBTB SP49	UK	Positive	Not Tested	No Visible Lesion	Not Tested	Not Tested	Boosted	Positive	Positive
UKBTB SP50	UK	Positive	Not Tested	No Visible Lesion	Not Tested	Negative	Boosted	Positive	Positive
UKBTB SP51	UK	Positive	Not Tested	No Visible Lesion	Not Tested	Not Tested	Boosted	Negative	Negative
UKBTB SP52	UK	Positive	Not Tested	No Visible Lesion	Not Tested	Not Tested	Boosted	Positive	Positive
UKBTB SP53	UK	Positive	Not Tested	No Visible Lesion	Not Tested	Negative	Boosted	Negative	Negative
UKBTB SP54	UK	Positive	Not Tested	No Visible Lesion	Not Tested	Not Tested	Boosted	Positive	Positive
UKBTB SP55	UK	Positive	Not Tested	No Visible Lesion	Not Tested	Not Tested	Boosted	Positive	Positive
UKBTB SP56	UK	2 x Inconclusive Reactor	Not Tested	No Visible Lesion	Not Tested	Negative	Boosted	Positive	Negative
UKBTB SP57	UK	Positive	Not Tested	No Visible Lesion	Not Tested	Not Tested	Not Boosted	Positive	Positive
UKBTB SP58	UK	Positive	Not Tested	No Visible Lesion	Not Tested	Not Tested	Boosted	Positive	Positive
UKBTB SP59	UK	Positive	Not Tested	No Visible Lesion	Not Tested	Not Tested	Boosted	Positive	Negative
UKBTB SP60	UK	Positive	Not Tested	No Visible Lesion	Not Tested	Not Tested	Boosted	Positive	Positive
UKBTB SP61	UK	Positive	Not Tested	No Visible Lesion	Not Tested	Not Tested	Boosted	Positive	Positive
UKBTB SP62	UK	2 x Inconclusive Reactor	Not Tested	No Visible Lesion	Not Tested	Not Tested	Boosted	Positive	Positive
UKBTB SP63	UK	Positive	Not Tested	No Visible Lesion	Not Tested	Not Tested	Boosted	Positive	Positive
UKBTB SP64	UK	Positive	Not Tested	No Visible Lesion	Not Tested	Not Tested	Boosted	Positive	Positive
UKBTB SP65	UK	Positive	Not Tested	No Visible Lesion	Not Tested	Not Tested	Boosted	Positive	Positive
UKBTB SP66	UK	Positive	Not Tested	No Visible Lesion	Not Tested	Not Tested	Boosted	Positive	Positive
UKBTB SP67	UK	Positive	Not Tested	No Visible Lesion	Not Tested	Not Tested	Boosted	Positive	Positive
UKBTB SP68	UK	Positive	Not Tested	Visible Lesion	Not Tested	Not Tested	Boosted	Positive	Positive
UKBTB SP69	UK	Positive	Not Tested	Visible Lesion	Not Tested	Not Tested	Boosted	Positive	Positive
UKBTB SP70	UK	Positive	Not Tested	No Visible Lesion	Not Tested	Not Tested	Boosted	Positive	Positive
UKBTB SP71	UK	Positive	Not Tested	No Visible Lesion	Not Tested	Not Tested	Boosted	Positive	Positive
UKBTB SP72	UK	Positive	Not Tested	No Visible Lesion	Not Tested	Not Tested	Boosted	Negative	Negative
UKBTB SP73	UK	Positive	Not Tested	No Visible Lesion	Not Tested	Not Tested	Boosted	Negative	Negative
UKBTB SP74	UK	2 x Inconclusive Reactor	Not Tested	No Visible Lesion	Not Tested	Negative	Boosted	Negative	Negative
UKBTB SP75	UK	2 x Inconclusive Reactor	Not Tested	No Visible Lesion	Not Tested	Not Tested	Boosted	Positive	Positive
UKBTB SP76	UK	Positive	Not Tested	Visible Lesion	Not Tested	Negative	Not Boosted	Positive	Positive
UKBTB SP77	UK	2 x Inconclusive Reactor	Not Tested	No Visible Lesion	Not Tested	Negative	Boosted	Positive	Positive
UKBTB SP78	UK	2 x Inconclusive Reactor	Not Tested	No Visible Lesion	Not Tested	Not Tested	Boosted	Positive	Positive
UKBTB SP79	UK	Positive	Not Tested	No Visible Lesion	Not Tested	Not Tested	Not Boosted	Negative	Negative
UKBTB SP80	UK	Positive	Not Tested	No Visible Lesion	Not Tested	Not Tested	Not Boosted	Negative	Negative
UKBTB SP81	UK	2 x Inconclusive Reactor	Not Tested	No Visible Lesion	Not Tested	Negative	Boosted	Negative	Negative
UKBTB SP82	UK	2 x Inconclusive Reactor	Not Tested	Visible Lesion	Not Tested	Negative	Boosted	Positive	Positive
UKBTB SP83	UK	Positive	Not Tested	No Visible Lesion	Not Tested	Not Tested	Not Boosted	Positive	Negative
UKBTB SP84	UK	2 x Inconclusive Reactor	Not Tested	No Visible Lesion	Not Tested	Negative	Boosted	Positive	Positive
UKBTB SP85	UK	Positive	Not Tested	No Visible Lesion	Not Tested	Not Tested	Boosted	Positive	Positive
UKBTB SP86	UK	Positive	Not Tested	No Visible Lesion	Not Tested	Not Tested	Not Boosted	Positive	Positive
UKBTB SP87	UK	2 x Inconclusive Reactor	Not Tested	No Visible Lesion	Not Tested	Not Tested	Boosted	Positive	Negative
UKBTB SP88	UK	Positive	Not Tested	No Visible Lesion	Not Tested	Not Tested	Boosted	Positive	Negative
UKBTB SP89	UK	Positive	Not Tested	No Visible Lesion	Not Tested	Not Tested	Boosted	Positive	Positive
UKBTB SP90	UK	2 x Inconclusive Reactor	Not Tested	No Visible Lesion	Not Tested	Negative	Boosted	Negative	Negative
UKBTB SP91	UK	Positive	Not Tested	No Visible Lesion	Not Tested	Not Tested	Boosted	Positive	Positive
UKBTB SP92	UK	Positive	Not Tested	Visible Lesion	Not Tested	Not Tested	Boosted	Positive	Positive
UKBTB SP93	UK	Positive	Not Tested	No Visible Lesion	Not Tested	Not Tested	Not Boosted	Positive	Positive
UKBTB SP94	UK	Positive	Not Tested	No Visible Lesion	Not Tested	Not Tested	Boosted	Positive	Positive
UKBTB SP95	UK	2 x Inconclusive Reactor	Not Tested	No Visible Lesion	Not Tested	Not Tested	Boosted	Negative	Negative
UKBTB SP96	UK	Positive	Not Tested	Visible Lesion	Not Tested	Mycobacterium bovis	Boosted	Positive	Positive
UKBTB SP97	UK	Positive	Not Tested	No Visible Lesion	Not Tested	Not Tested	Not Boosted	Positive	Negative
UKBTB SP98	UK	Positive	Not Tested	Visible Lesion	Not Tested	Not Tested	Boosted	Positive	Positive
UKBTB SP99	UK	Positive	Not Tested	No Visible Lesion	Not Tested	Not Tested	Boosted	Positive	Positive
UKBTB SP100	UK	2 x Inconclusive Reactor	Not Tested	No Visible Lesion	Not Tested	Negative	Boosted	Negative	Negative
UKBTB SP101	UK	Positive	Not Tested	No Visible Lesion	Not Tested	Not Tested	Not Boosted	Positive	Positive
UKBTB SP102	UK	2 x Inconclusive Reactor	Not Tested	No Visible Lesion	Not Tested	Negative	Boosted	Negative	Negative
UKBTB SP103	UK	2 x Inconclusive Reactor	Not Tested	No Visible Lesion	Not Tested	Negative	Boosted	Positive	Positive
UKBTB SP104	UK	Positive	Not Tested	Visible Lesion	Not Tested	Not Tested	Boosted	Positive	Positive
UKBTB SP105	UK	Positive	Not Tested	Visible Lesion	Not Tested	Not Tested	Boosted	Negative	Negative
UKBTB SP106	UK	2 x Inconclusive Reactor	Not Tested	No Visible Lesion	Not Tested	Negative	Boosted	Positive	Positive
UKBTB SP107	UK	2 x Inconclusive Reactor	Not Tested	No Visible Lesion	Not Tested	Not Tested	Boosted	Negative	Negative
UKBTB SP108	UK	Positive	Not Tested	No Visible Lesion	Not Tested	Not Tested	Boosted	Positive	Positive
UKBTB SP109	UK	Positive	Not Tested	Visible Lesion	Not Tested	Not Tested	Boosted	Positive	Positive
UKBTB SP110	UK	2 x Inconclusive Reactor	Not Tested	No Visible Lesion	Not Tested	Negative	Boosted	Positive	Positive
UKBTB SP111	UK	2 x Inconclusive Reactor	Not Tested	No Visible Lesion	Not Tested	Negative	Boosted	Negative	Negative
UKBTB SP112	UK	Positive	Not Tested	Visible Lesion	Not Tested	Not Tested	Boosted	Positive	Positive
UKBTB SP113	UK	2 x Inconclusive Reactor	Not Tested	No Visible Lesion	Not Tested	Negative	Boosted	Positive	Positive
UKBTB SP114	UK	2 x Inconclusive Reactor	Not Tested	No Visible Lesion	Not Tested	Negative	Boosted	Positive	Positive
UKBTB SP115	UK	Positive	Not Tested	No Visible Lesion	Not Tested	Not Tested	Boosted	Positive	Positive
UKBTB SP116	UK	Positive	Not Tested	Visible Lesion	Not Tested	Negative	Not Boosted	Positive	Positive
UKBTB SP117	UK	Positive	Not Tested	No Visible Lesion	Not Tested	Not Tested	Boosted	Positive	Positive
UKBTB SP118	UK	Positive	Not Tested	No Visible Lesion	Not Tested	Not Tested	Boosted	Positive	Positive
UKBTB SP119	UK	Positive	Not Tested	No Visible Lesion	Not Tested	Not Tested	Boosted	Positive	Positive
UKBTB SP120	UK	Positive	Not Tested	No Visible Lesion	Not Tested	Not Tested	Boosted	Positive	Positive
UKBTB SP121	UK	Positive	Not Tested	No Visible Lesion	Not Tested	Not Tested	Boosted	Positive	Negative
UKBTB SP122	UK	Positive	Not Tested	Visible Lesion	Not Tested	Not Tested	Boosted	Positive	Positive
UKBTB SP123	UK	Positive	Not Tested	No Visible Lesion	Not Tested	Not Tested	Boosted	Positive	Positive
UKBTB SP124	UK	2 x Inconclusive Reactor	Not Tested	Visible Lesion	Not Tested	Mycobacterium bovis	Boosted	Positive	Positive
UKBTB SP125	UK	Positive	Not Tested	No Visible Lesion	Not Tested	Not Tested	Boosted	Positive	Positive
UKBTB SP126	UK	Positive	Not Tested	No Visible Lesion	Not Tested	Not Tested	Boosted	Positive	Positive
UKBTB SP127	UK	Positive	Not Tested	Visible Lesion	Not Tested	Mycobacterium bovis	Boosted	Positive	Positive
UKBTB SP128	UK	Positive	Not Tested	No Visible Lesion	Not Tested	Negative	Not Boosted	Negative	Negative
UKBTB SP129	UK	Positive	Not Tested	Visible Lesion	Not Tested	Not Tested	Boosted	Positive	Positive
UKBTB SP130	UK	Positive	Not Tested	No Visible Lesion	Not Tested	Not Tested	Boosted	Positive	Positive
UKBTB SP131	UK	Positive	Not Tested	No Visible Lesion	Not Tested	Negative	Boosted	Negative	Negative
UKBTB SP132	UK	Positive	Not Tested	Visible Lesion	Not Tested	Not Tested	Boosted	Positive	Positive
UKBTB SP133	UK	Positive	Not Tested	No Visible Lesion	Not Tested	Not Tested	Boosted	Positive	Positive
UKBTB SP134	UK	Positive	Not Tested	Visible Lesion	Not Tested	Mycobacterium bovis	Boosted	Positive	Positive
UKBTB SP135	UK	Positive	Not Tested	No Visible Lesion	Not Tested	Not Tested	Boosted	Positive	Positive
UKBTB SP137	UK	Positive	Not Tested	No Visible Lesion	Not Tested	Not Tested	Boosted	Positive	Positive
UKBTB SP138	UK	Positive	Not Tested	No Visible Lesion	Not Tested	Not Tested	Not Boosted	Positive	Positive
UKBTB SP139	UK	Positive	Not Tested	Visible Lesion	Not Tested	Not Tested	Boosted	Positive	Positive
UKBTB SP140	UK	2 x Inconclusive Reactor	Not Tested	Visible Lesion	Not Tested	Mycobacterium bovis	Boosted	Positive	Positive
UKBTB SP141	UK	Positive	Not Tested	No Visible Lesion	Not Tested	Not Tested	Boosted	Positive	Positive
UKBTB SP142	UK	Positive	Not Tested	No Visible Lesion	Not Tested	Not Tested	Boosted	Positive	Positive
UKBTB SP143	UK	Positive	Not Tested	Visible Lesion	Not Tested	Mycobacterium bovis	Boosted	Positive	Positive
UKBTB SP144	UK	Positive	Not Tested	No Visible Lesion	Not Tested	Not Tested	Not Boosted	Positive	Positive
UKBTB SP145	UK	Positive	Not Tested	No Visible Lesion	Not Tested	Not Tested	Boosted	Positive	Positive
UKBTB SP146	UK	Positive	Not Tested	No Visible Lesion	Not Tested	Not Tested	Boosted	Positive	Positive
UKBTB SP147	UK	Positive	Not Tested	No Visible Lesion	Not Tested	Not Tested	Boosted	Positive	Positive
UKBTB SP148	UK	Positive	Not Tested	No Visible Lesion	Not Tested	Not Tested	Boosted	Positive	Positive
UKBTB SP149	UK	Positive	Not Tested	No Visible Lesion	Not Tested	Not Tested	Boosted	Positive	Positive
UKBTB SP150	UK	Positive	Not Tested	Visible Lesion	Not Tested	Not Tested	Boosted	Positive	Positive
UKBTB SP151	UK	2 x Inconclusive Reactor	Not Tested	No Visible Lesion	Not Tested	Negative	Boosted	Positive	Positive
UKBTB SP152	UK	Positive	Not Tested	No Visible Lesion	Not Tested	Not Tested	Boosted	Positive	Positive
UKBTB SP153	UK	Positive	Not Tested	No Visible Lesion	Not Tested	Not Tested	Boosted	Positive	Negative
UKBTB SP154	UK	Positive	Not Tested	No Visible Lesion	Not Tested	Not Tested	Boosted	Positive	Positive
UKBTB SP155	UK	2 x Inconclusive Reactor	Not Tested	No Visible Lesion	Not Tested	Negative	Boosted	Positive	Positive
UKBTB SP156	UK	Positive	Not Tested	Visible Lesion	Not Tested	Not Tested	Boosted	Positive	Positive
UKBTB SP157	UK	2 x Inconclusive Reactor	Not Tested	No Visible Lesion	Not Tested	Negative	Boosted	Positive	Positive
UKBTB SP158	UK	Positive	Not Tested	No Visible Lesion	Not Tested	Not Tested	Boosted	Positive	Positive
UKBTB SP159	UK	Positive	Not Tested	No Visible Lesion	Not Tested	Not Tested	Boosted	Positive	Positive
UKBTB SP160	UK	Positive	Not Tested	No Visible Lesion	Not Tested	Not Tested	Boosted	Positive	Positive
UKBTB SP161	UK	Positive	Not Tested	No Visible Lesion	Not Tested	Not Tested	Boosted	Positive	Positive
UKBTB SP162	UK	Positive	Not Tested	No Visible Lesion	Not Tested	Not Tested	Boosted	Positive	Positive
UKBTB SP163	UK	Positive	Not Tested	No Visible Lesion	Not Tested	Not Tested	Boosted	Positive	Positive
UKBTB SP164	UK	2 x Inconclusive Reactor	Not Tested	No Visible Lesion	Not Tested	Not Tested	Boosted	Positive	Positive
UKBTB SP165	UK	Positive	Not Tested	No Visible Lesion	Not Tested	Not Tested	Boosted	Negative	Negative
UKBTB SP166	UK	Positive	Not Tested	Visible Lesion	Not Tested	Mycobacterium bovis	Boosted	Positive	Positive
UKBTB SP167	UK	Positive	Not Tested	No Visible Lesion	Not Tested	Not Tested	Boosted	Positive	Positive
UKBTB SP168	UK	Positive	Not Tested	No Visible Lesion	Not Tested	Not Tested	Boosted	Positive	Negative
UKBTB SP169	UK	2 x Inconclusive Reactor	Not Tested	No Visible Lesion	Not Tested	Not Tested	Boosted	Negative	Negative
UKBTB SP170	UK	2 x Inconclusive Reactor	Not Tested	No Visible Lesion	Not Tested	Negative	Boosted	Positive	Positive
UKBTB SP171	UK	Positive	Not Tested	Visible Lesion	Not Tested	Not Tested	Boosted	Positive	Positive
UKBTB SP172	UK	Positive	Not Tested	No Visible Lesion	Not Tested	Not Tested	Boosted	Positive	Positive
UKBTB SP173	UK	Positive	Not Tested	Visible Lesion	Not Tested	Not Tested	Boosted	Positive	Positive
UKBTB SP174	UK	Positive	Not Tested	No Visible Lesion	Not Tested	Not Tested	Boosted	Positive	Negative
UKBTB SP175	UK	Positive	Not Tested	No Visible Lesion	Not Tested	Not Tested	Boosted	Positive	Positive
UKBTB SP176	UK	Positive	Not Tested	Visible Lesion	Not Tested	Mycobacterium bovis	Boosted	Positive	Positive
UKBTB SP177	UK	Positive	Not Tested	Visible Lesion	Not Tested	Not Tested	Boosted	Positive	Positive
UKBTB SP178	UK	Positive	Not Tested	Visible Lesion	Not Tested	Not Tested	Boosted	Positive	Positive
UKBTB SP179	UK	Positive	Not Tested	No Visible Lesion	Not Tested	Not Tested	Boosted	Positive	Positive
UKBTB SP180	UK	Positive	Not Tested	Visible Lesion	Not Tested	Not Tested	Boosted	Positive	Positive
UKBTB SP181	UK	Positive	Not Tested	Visible Lesion	Not Tested	Not Tested	Boosted	Positive	Positive
UKBTB SP182	UK	Positive	Not Tested	No Visible Lesion	Not Tested	Not Tested	Boosted	Positive	Positive
UKBTB SP183	UK	Positive	Not Tested	Visible Lesion	Not Tested	Not Tested	Not Boosted	Positive	Positive
UKBTB SP184	UK	Positive	Not Tested	Visible Lesion	Not Tested	Not Tested	Boosted	Positive	Positive
UKBTB SP185	UK	Positive	Not Tested	No Visible Lesion	Not Tested	Not Tested	Boosted	Positive	Positive
UKBTB SP186	UK	Positive	Not Tested	Visible Lesion	Not Tested	Not Tested	Boosted	Positive	Positive
UKBTB SP187	UK	Positive	Not Tested	No Visible Lesion	Not Tested	Not Tested	Not Boosted	Positive	Positive
UKBTB SP188	UK	Positive	Not Tested	No Visible Lesion	Not Tested	Not Tested	Boosted	Positive	Positive
UKBTB SP189	UK	Positive	Not Tested	Visible Lesion	Not Tested	Mycobacterium bovis	Boosted	Positive	Positive
UKBTB SP190	UK	Positive	Not Tested	Visible Lesion	Not Tested	Not Tested	Boosted	Positive	Positive
UKBTB SP191	UK	Positive	Not Tested	No Visible Lesion	Not Tested	Not Tested	Boosted	Positive	Positive
UKBTB SP192	UK	Positive	Not Tested	No Visible Lesion	Not Tested	Not Tested	Boosted	Positive	Positive
UKBTB SP193	UK	Positive	Not Tested	Visible Lesion	Not Tested	Not Tested	Boosted	Positive	Positive
UKBTB SP194	UK	Positive	Not Tested	Visible Lesion	Not Tested	Not Tested	Boosted	Positive	Positive
UKBTB SP195	UK	Positive	Not Tested	Visible Lesion	Not Tested	Not Tested	Boosted	Positive	Positive
UKBTB SP196	UK	Positive	Not Tested	Visible Lesion	Not Tested	Not Tested	Boosted	Positive	Positive
UKBTB SP197	UK	2 x Inconclusive Reactor	Not Tested	No Visible Lesion	Not Tested	Not Tested	Boosted	Positive	Negative
UKBTB SP198	UK	2 x Inconclusive Reactor	Not Tested	No Visible Lesion	Not Tested	Not Tested	Boosted	Positive	Positive
UKBTB SP199	UK	Positive	Not Tested	Visible Lesion	Not Tested	Not Tested	Boosted	Positive	Positive
UKBTB SP200	UK	Positive	Not Tested	No Visible Lesion	Not Tested	Not Tested	Boosted	Positive	Positive
UKBTB SP201	UK	Positive	Not Tested	No Visible Lesion	Not Tested	Not Tested	Boosted	Positive	Positive
UKBTB SP202	UK	Positive	Not Tested	Visible Lesion	Not Tested	Not Tested	Not Boosted	Positive	Positive
UKBTB SP203	UK	Positive	Not Tested	No Visible Lesion	Not Tested	Not Tested	Boosted	Negative	Negative
UKBTB SP204	UK	Positive	Not Tested	No Visible Lesion	Not Tested	Negative	Boosted	Positive	Positive
UKBTB SP205	UK	2 x Inconclusive Reactor	Not Tested	No Visible Lesion	Not Tested	Negative	Boosted	Positive	Positive
UKBTB SP206	UK	Positive	Not Tested	Visible Lesion	Not Tested	Not Tested	Not Boosted	Negative	Negative
UKBTB SP207	UK	2 x Inconclusive Reactor	Not Tested	No Visible Lesion	Not Tested	Not Tested	Boosted	Positive	Positive
UKBTB SP208	UK	Positive	Not Tested	No Visible Lesion	Not Tested	Not Tested	Boosted	Positive	Positive
UKBTB SP209	UK	2 x Inconclusive Reactor	Not Tested	No Visible Lesion	Not Tested	Not Tested	Boosted	Positive	Positive
UKBTB SP210	UK	Positive	Not Tested	Visible Lesion	Not Tested	Not Tested	Boosted	Positive	Positive
UKBTB SP211	UK	Positive	Not Tested	Visible Lesion	Not Tested	Mycobacterium bovis	Boosted	Positive	Positive
UKBTB SP212	UK	2 x Inconclusive Reactor	Not Tested	No Visible Lesion	Not Tested	Not Tested	Boosted	Negative	Negative
UKBTB SP213	UK	Positive	Not Tested	No Visible Lesion	Not Tested	Not Tested	Boosted	Positive	Positive
UKBTB SP214	UK	Positive	Not Tested	Visible Lesion	Not Tested	Mycobacterium bovis	Boosted	Positive	Positive
UKBTB SP215	UK	Positive	Not Tested	Visible Lesion	Not Tested	Mycobacterium bovis	Boosted	Positive	Positive
UKBTB SP216	UK	Positive	Not Tested	No Visible Lesion	Not Tested	Not Tested	Not Boosted	Negative	Negative
UKBTB SP217	UK	Positive	Not Tested	No Visible Lesion	Not Tested	Not Tested	Boosted	Positive	Positive
UKBTB SP218	UK	Positive	Not Tested	No Visible Lesion	Not Tested	Not Tested	Not Boosted	Positive	Positive
UKBTB SP219	UK	Positive	Not Tested	Visible Lesion	Not Tested	Mycobacterium bovis	Boosted	Positive	Positive
UKBTB SP220	UK	Positive	Not Tested	No Visible Lesion	Not Tested	Not Tested	Boosted	Positive	Positive
UKBTB SP221	UK	Positive	Not Tested	No Visible Lesion	Not Tested	Not Tested	Not Boosted	Positive	Positive
UKBTB SP222	UK	Positive	Not Tested	No Visible Lesion	Not Tested	Not Tested	Boosted	Positive	Positive
UKBTB SP223	UK	Positive	Not Tested	Visible Lesion	Not Tested	Mycobacterium bovis	Boosted	Positive	Positive
UKBTB SP224	UK	Positive	Not Tested	No Visible Lesion	Not Tested	Not Tested	Boosted	Positive	Positive
UKBTB SP225	UK	Positive	Not Tested	Visible Lesion	Not Tested	Not Tested	Boosted	Positive	Positive
UKBTB SP226	UK	Positive	Not Tested	Visible Lesion	Not Tested	Negative	Not Boosted	Negative	Negative
UKBTB SP227	UK	Positive	Not Tested	No Visible Lesion	Not Tested	Not Tested	Not Boosted	Positive	Positive
UKBTB SP228	UK	Positive	Not Tested	No Visible Lesion	Not Tested	Not Tested	Not Boosted	Negative	Negative
UKBTB SP229	UK	Positive	Not Tested	No Visible Lesion	Not Tested	Not Tested	Boosted	Negative	Negative
UKBTB SP231	UK	Positive	Not Tested	Visible Lesion	Not Tested	Mycobacterium bovis	Boosted	Positive	Positive
UKBTB SP232	UK	2 x Inconclusive Reactor	Not Tested	No Visible Lesion	Not Tested	Not Tested	Boosted	Positive	Positive
UKBTB SP233	UK	Positive	Not Tested	Visible Lesion	Not Tested	Not Tested	Boosted	Negative	Negative
UKBTB SP234	UK	Positive	Not Tested	Visible Lesion	Not Tested	Not Tested	Boosted	Positive	Positive
UKBTB SP235	UK	Positive	Not Tested	No Visible Lesion	Not Tested	Not Tested	Boosted	Positive	Positive
UKBTB SP237	UK	Positive	Not Tested	Visible Lesion	Not Tested	Mycobacterium bovis	Boosted	Positive	Positive
UKBTB SP238	UK	Positive	Not Tested	No Visible Lesion	Not Tested	Not Tested	Not Boosted	Positive	Positive
UKBTB SP239	UK	2 x Inconclusive Reactor	Not Tested	No Visible Lesion	Not Tested	Not Tested	Not Boosted	Positive	Positive
UKBTB SP240	UK	Positive	Not Tested	No Visible Lesion	Not Tested	Not Tested	Boosted	Positive	Positive
UKBTB SP241	UK	Positive	Not Tested	Visible Lesion	Not Tested	Mycobacterium bovis	Boosted	Positive	Positive
UKBTB SP242	UK	Positive	Not Tested	No Visible Lesion	Not Tested	Not Tested	Boosted	Positive	Positive
UKBTB SP243	UK	2 x Inconclusive Reactor	Not Tested	No Visible Lesion	Not Tested	Not Tested	Boosted	Positive	Positive
UKBTB SP244	UK	Positive	Not Tested	No Visible Lesion	Not Tested	Not Tested	Boosted	Positive	Positive
UKBTB SP245	UK	2 x Inconclusive Reactor	Not Tested	No Visible Lesion	Not Tested	Not Tested	Boosted	Positive	Positive
UKBTB SP246	UK	Positive	Not Tested	No Visible Lesion	Not Tested	Not Tested	Boosted	Positive	Positive
UKBTB SP247	UK	Positive	Not Tested	No Visible Lesion	Not Tested	Not Tested	Boosted	Negative	Negative
UKBTB SP248	UK	Positive	Not Tested	Visible Lesion	Not Tested	Not Tested	Boosted	Positive	Positive
UKBTB SP249	UK	Positive	Not Tested	Visible Lesion	Not Tested	Negative	Boosted	Positive	Positive
UKBTB SP250	UK	Positive	Not Tested	Visible Lesion	Not Tested	Not Tested	Boosted	Positive	Positive
UKBTB SP251	UK	2 x Inconclusive Reactor	Not Tested	No Visible Lesion	Not Tested	Negative	Not Boosted	Positive	Positive
UKBTB SP252	UK	Positive	Not Tested	No Visible Lesion	Not Tested	Not Tested	Boosted	Positive	Positive
UKBTB SP253	UK	Positive	Not Tested	No Visible Lesion	Not Tested	Not Tested	Boosted	Positive	Negative
UKBTB SP254	UK	Positive	Not Tested	Visible Lesion	Not Tested	Mycobacterium bovis	Boosted	Positive	Positive
UKBTB SP255	UK	Positive	Not Tested	No Visible Lesion	Not Tested	Not Tested	Boosted	Negative	Negative
UKBTB SP257	UK	Positive	Not Tested	No Visible Lesion	Not Tested	Not Tested	Boosted	Positive	Positive
UKBTB SP258	UK	Positive	Not Tested	No Visible Lesion	Not Tested	Not Tested	Boosted	Positive	Positive
UKBTB SP259	UK	Positive	Not Tested	No Visible Lesion	Not Tested	Not Tested	Boosted	Positive	Positive
UKBTB SP260	UK	Positive	Not Tested	Visible Lesion	Not Tested	Mycobacterium bovis	Boosted	Positive	Positive
UKBTB SP261	UK	Positive	Not Tested	Visible Lesion	Not Tested	Mycobacterium bovis	Boosted	Positive	Positive
UKBTB SP262	UK	2 x Inconclusive Reactor	Not Tested	No Visible Lesion	Not Tested	Negative	Boosted	Positive	Positive
UKBTB SP263	UK	Positive	Not Tested	Visible Lesion	Not Tested	Not Tested	Boosted	Positive	Positive
UKBTB SP264	UK	Positive	Not Tested	No Visible Lesion	Not Tested	Not Tested	Boosted	Positive	Positive
UKBTB SP265	UK	Positive	Not Tested	No Visible Lesion	Not Tested	Not Tested	Boosted	Positive	Positive
UKBTB SP266	UK	Positive	Not Tested	No Visible Lesion	Not Tested	Not Tested	Boosted	Positive	Positive
UKBTB SP267	UK	Positive	Not Tested	No Visible Lesion	Not Tested	Not Tested	Boosted	Positive	Positive
UKBTB SP268	UK	Positive	Not Tested	No Visible Lesion	Not Tested	Not Tested	Boosted	Positive	Positive
UKBTB SP269	UK	Positive	Not Tested	No Visible Lesion	Not Tested	Not Tested	Boosted	Positive	Positive
UKBTB SP270	UK	Positive	Not Tested	No Visible Lesion	Not Tested	Not Tested	Boosted	Positive	Positive
UKBTB SP271	UK	Positive	Not Tested	Visible Lesion	Not Tested	Not Tested	Boosted	Positive	Positive
UKBTB SP272	UK	Positive	Not Tested	No Visible Lesion	Not Tested	Not Tested	Boosted	Positive	Positive
UKBTB SP273	UK	2 x Inconclusive Reactor	Not Tested	No Visible Lesion	Not Tested	Negative	Boosted	Positive	Positive
UKBTB SP274	UK	Positive	Not Tested	Visible Lesion	Not Tested	Not Tested	Boosted	Positive	Positive
UKBTB SP275	UK	Positive	Not Tested	Visible Lesion	Not Tested	Not Tested	Boosted	Positive	Positive
UKBTB SP276	UK	Positive	Not Tested	Visible Lesion	Not Tested	Not Tested	Boosted	Positive	Positive
UKBTB SP277	UK	2 x Inconclusive Reactor	Not Tested	Visible Lesion	Not Tested	Mycobacterium bovis	Boosted	Positive	Positive
UKBTB SP278	UK	Positive	Not Tested	No Visible Lesion	Not Tested	Not Tested	Boosted	Positive	Positive
UKBTB SP279	UK	Positive	Not Tested	Visible Lesion	Not Tested	Not Tested	Boosted	Positive	Positive
UKBTB SP280	UK	2 x Inconclusive Reactor	Not Tested	No Visible Lesion	Not Tested	Not Tested	Boosted	Negative	Negative
UKBTB SP281	UK	Positive	Not Tested	Visible Lesion	Not Tested	Not Tested	Boosted	Positive	Positive
UKBTB SP282	UK	Positive	Not Tested	Visible Lesion	Not Tested	Mycobacterium bovis	Boosted	Positive	Positive
UKBTB SP283	UK	2 x Inconclusive Reactor	Not Tested	No Visible Lesion	Not Tested	Not Tested	Boosted	Negative	Negative
UKBTB SP284	UK	2 x Inconclusive Reactor	Not Tested	No Visible Lesion	Not Tested	Not Tested	Boosted	Positive	Positive
UKBTB SP285	UK	Positive	Not Tested	No Visible Lesion	Not Tested	Not Tested	Boosted	Positive	Negative
UKBTB SP286	UK	Positive	Not Tested	No Visible Lesion	Not Tested	Not Tested	Boosted	Positive	Positive
UKBTB SP287	UK	Positive	Not Tested	No Visible Lesion	Not Tested	Not Tested	Boosted	Positive	Positive
UKBTB SP288	UK	Positive	Not Tested	No Visible Lesion	Not Tested	Not Tested	Boosted	Positive	Positive
UKBTB SP289	UK	Positive	Not Tested	No Visible Lesion	Not Tested	Not Tested	Boosted	Positive	Positive
UKBTB SP290	UK	Positive	Not Tested	No Visible Lesion	Not Tested	Not Tested	Boosted	Positive	Positive
UKBTB SP291	UK	Positive	Not Tested	No Visible Lesion	Not Tested	Not Tested	Boosted	Positive	Positive
UKBTB SP292	UK	Positive	Not Tested	No Visible Lesion	Not Tested	Not Tested	Boosted	Positive	Positive
UKBTB SP293	UK	Positive	Not Tested	No Visible Lesion	Not Tested	Not Tested	Boosted	Positive	Positive
UKBTB SP294	UK	Positive	Not Tested	No Visible Lesion	Not Tested	Not Tested	Boosted	Positive	Positive
UKBTB SP295	UK	Positive	Not Tested	No Visible Lesion	Not Tested	Not Tested	Boosted	Positive	Positive
UKBTB SP296	UK	Positive	Not Tested	No Visible Lesion	Not Tested	Not Tested	Boosted	Positive	Positive
UKBTB SP297	UK	2 x Inconclusive Reactor	Not Tested	No Visible Lesion	Not Tested	Negative	Boosted	Positive	Positive
UKBTB SP298	UK	Positive	Not Tested	No Visible Lesion	Not Tested	Not Tested	Boosted	Positive	Positive
UKBTB SP299	UK	2 x Inconclusive Reactor	Not Tested	No Visible Lesion	Not Tested	Negative	Boosted	Positive	Positive
UKBTB SP300	UK	2 x Inconclusive Reactor	Not Tested	No Visible Lesion	Not Tested	Negative	Boosted	Positive	Positive
UKBTB SP302	UK	Positive	Not Tested	No Visible Lesion	Not Tested	Not Tested	Boosted	Positive	Positive
UKBTB SP303	UK	Positive	Not Tested	No Visible Lesion	Not Tested	Not Tested	Boosted	Positive	Positive
UKBTB SP304	UK	Positive	Not Tested	No Visible Lesion	Not Tested	Not Tested	Boosted	Positive	Negative
UKBTB SP305	UK	Positive	Not Tested	No Visible Lesion	Not Tested	Negative	Boosted	Positive	Positive
UKBTB SP306	UK	Positive	Not Tested	Visible Lesion	Not Tested	Not Tested	Boosted	Positive	Positive
UKBTB SP307	UK	2 x Inconclusive Reactor	Not Tested	No Visible Lesion	Not Tested	Negative	Boosted	Negative	Negative
UKBTB SP308	UK	Positive	Not Tested	No Visible Lesion	Not Tested	Not Tested	Not Boosted	Positive	Positive
UKBTB SP309	UK	Positive	Not Tested	No Visible Lesion	Not Tested	Not Tested	Boosted	Positive	Positive
UKBTB SP310	UK	Positive	Not Tested	Visible Lesion	Not Tested	Mycobacterium bovis	Boosted	Positive	Positive
UKBTB SP311	UK	Dangerous Contact	Not Tested	Visible Lesion	Not Tested	Not Tested	Boosted	Positive	Positive
UKBTB SP312	UK	Positive	Not Tested	Visible Lesion	Not Tested	Not Tested	Boosted	Positive	Positive
UKBTB SP313	UK	Positive	Not Tested	No Visible Lesion	Not Tested	Not Tested	Boosted	Negative	Negative
UKBTB SP314	UK	Positive	Not Tested	Visible Lesion	Not Tested	Mycobacterium bovis	Boosted	Positive	Positive
UKBTB SP315	UK	Positive	Not Tested	Visible Lesion	Not Tested	Mycobacterium bovis	Boosted	Positive	Positive
UKBTB SP316	UK	Positive	Not Tested	No Visible Lesion	Not Tested	Not Tested	Boosted	Positive	Positive
UKBTB SP317	UK	Positive	Not Tested	No Visible Lesion	Not Tested	Not Tested	Boosted	Positive	Positive
UKBTB SP318	UK	Positive	Not Tested	Visible Lesion	Not Tested	Mycobacterium bovis	Not Boosted	Positive	Positive
UKBTB SP319	UK	Positive	Not Tested	No Visible Lesion	Not Tested	Not Tested	Boosted	Positive	Positive
UKBTB SP320	UK	Positive	Not Tested	Visible Lesion	Not Tested	Not Tested	Boosted	Positive	Positive
UKBTB SP321	UK	Positive	Not Tested	No Visible Lesion	Not Tested	Not Tested	Boosted	Positive	Positive
UKBTB SP322	UK	Positive	Not Tested	Visible Lesion	Not Tested	Not Tested	Boosted	Positive	Positive
UKBTB SP323	UK	Positive	Not Tested	Visible Lesion	Not Tested	Not Tested	Boosted	Positive	Positive
UKBTB SP324	UK	Positive	Not Tested	Visible Lesion	Not Tested	Not Tested	Boosted	Positive	Positive
UKBTB SP325	UK	Positive	Not Tested	Visible Lesion	Not Tested	Mycobacterium bovis	Boosted	Positive	Positive
UKBTB SP326	UK	Positive	Not Tested	No Visible Lesion	Not Tested	Not Tested	Boosted	Positive	Positive
UKBTB SP327	UK	Positive	Not Tested	Visible Lesion	Not Tested	Not Tested	Boosted	Positive	Positive
UKBTB SP328	UK	Positive	Not Tested	Visible Lesion	Not Tested	Mycobacterium bovis	Boosted	Positive	Positive
UKBTB SP329	UK	Positive	Not Tested	No Visible Lesion	Not Tested	Not Tested	Boosted	Positive	Positive
UKBTB SP331	UK	Positive	Not Tested	Visible Lesion	Not Tested	Not Tested	Boosted	Positive	Positive
UKBTB SP332	UK	Positive	Not Tested	Visible Lesion	Not Tested	Mycobacterium bovis	Boosted	Positive	Positive
UKBTB SP333	UK	Positive	Not Tested	No Visible Lesion	Not Tested	Not Tested	Boosted	Positive	Negative
UKBTB SP334	UK	Positive	Not Tested	Visible Lesion	Not Tested	Mycobacterium bovis	Boosted	Positive	Positive
UKBTB SP335	UK	Positive	Not Tested	No Visible Lesion	Not Tested	Not Tested	Boosted	Positive	Positive
UKBTB SP336	UK	2 x Inconclusive Reactor	Not Tested	No Visible Lesion	Not Tested	Not Tested	Boosted	Positive	Positive
UKBTB SP337	UK	Positive	Not Tested	No Visible Lesion	Not Tested	Not Tested	Boosted	Positive	Positive
UKBTB SP338	UK	Positive	Not Tested	No Visible Lesion	Not Tested	Not Tested	Boosted	Positive	Positive
UKBTB SP339	UK	Positive	Not Tested	Visible Lesion	Not Tested	Mycobacterium bovis	Boosted	Positive	Positive
UKBTB SP340	UK	Positive	Not Tested	No Visible Lesion	Not Tested	Not Tested	Boosted	Negative	Negative
UKBTB SP341	UK	Positive	Not Tested	Visible Lesion	Not Tested	Mycobacterium bovis	Boosted	Positive	Positive
UKBTB SP342	UK	Positive	Not Tested	No Visible Lesion	Not Tested	Not Tested	Boosted	Positive	Positive
UKBTB SP343	UK	Positive	Not Tested	No Visible Lesion	Not Tested	Not Tested	Boosted	Positive	Positive
UKBTB SP344	UK	Positive	Not Tested	No Visible Lesion	Not Tested	Not Tested	Boosted	Positive	Positive
UKBTB SP345	UK	Positive	Not Tested	Visible Lesion	Not Tested	Not Tested	Boosted	Positive	Positive
UKBTB SP346	UK	Positive	Not Tested	No Visible Lesion	Not Tested	Not Tested	Boosted	Positive	Positive
UKBTB SP347	UK	Positive	Not Tested	No Visible Lesion	Not Tested	Not Tested	Boosted	Positive	Positive
UKBTB SP348	UK	Positive	Not Tested	No Visible Lesion	Not Tested	Not Tested	Boosted	Negative	Negative
UKBTB SP349	UK	Positive	Not Tested	No Visible Lesion	Not Tested	Not Tested	Boosted	Positive	Positive
UKBTB SP350	UK	Positive	Not Tested	Visible Lesion	Not Tested	Not Tested	Boosted	Positive	Positive
UKBTB SP352	UK	Positive	Not Tested	No Visible Lesion	Not Tested	Not Tested	Boosted	Positive	Positive
UKBTB SP353	UK	Positive	Not Tested	No Visible Lesion	Not Tested	Not Tested	Boosted	Negative	Negative
UKBTB SP354	UK	Positive	Not Tested	Visible Lesion	Not Tested	Mycobacterium bovis	Boosted	Positive	Positive
UKBTB SP355	UK	Positive	Not Tested	No Visible Lesion	Not Tested	Not Tested	Boosted	Positive	Negative
UKBTB SP356	UK	Positive	Not Tested	Visible Lesion	Not Tested	Not Tested	Boosted	Positive	Positive
UKBTB SP357	UK	Positive	Not Tested	No Visible Lesion	Not Tested	Not Tested	Boosted	Positive	Positive
UKBTB SP358	UK	Positive	Not Tested	No Visible Lesion	Not Tested	Not Tested	Boosted	Positive	Positive
UKBTB SP359	UK	Positive	Not Tested	Visible Lesion	Not Tested	Mycobacterium bovis	Boosted	Positive	Positive
UKBTB SP360	UK	Positive	Not Tested	No Visible Lesion	Not Tested	Not Tested	Boosted	Positive	Positive
UKBTB SP361	UK	Positive	Not Tested	Visible Lesion	Not Tested	Mycobacterium bovis	Boosted	Positive	Positive
UKBTB SP362	UK	Positive	Not Tested	No Visible Lesion	Not Tested	Not Tested	Boosted	Positive	Positive
UKBTB SP363	UK	Positive	Not Tested	No Visible Lesion	Not Tested	Not Tested	Not Boosted	Positive	Positive
UKBTB SP364	UK	Positive	Not Tested	No Visible Lesion	Not Tested	Not Tested	Not Boosted	Positive	Positive
UKBTB SP365	UK	Positive	Not Tested	No Visible Lesion	Not Tested	Not Tested	Boosted	Positive	Positive
UKBTB SP366	UK	Positive	Not Tested	No Visible Lesion	Not Tested	Not Tested	Boosted	Positive	Positive
UKBTB SP367	UK	Positive	Not Tested	No Visible Lesion	Not Tested	Not Tested	Boosted	Positive	Positive
UKBTB SP368	UK	Positive	Not Tested	Visible Lesion	Not Tested	Not Tested	Boosted	Positive	Positive
UKBTB SP369	UK	Positive	Not Tested	No Visible Lesion	Not Tested	Not Tested	Boosted	Positive	Positive
UKBTB SP370	UK	Positive	Not Tested	Visible Lesion	Not Tested	Mycobacterium bovis	Boosted	Positive	Positive
UKBTB SP371	UK	Positive	Not Tested	No Visible Lesion	Not Tested	Not Tested	Boosted	Positive	Positive
UKBTB SP372	UK	Positive	Not Tested	Visible Lesion	Not Tested	Mycobacterium bovis	Boosted	Positive	Positive
UKBTB SP373	UK	Positive	Not Tested	No Visible Lesion	Not Tested	Not Tested	Boosted	Positive	Positive
UKBTB SP374	UK	2 x Inconclusive Reactor	Not Tested	No Visible Lesion	Not Tested	Not Tested	Boosted	Positive	Positive
UKBTB SP375	UK	Positive	Not Tested	No Visible Lesion	Not Tested	Not Tested	Boosted	Positive	Positive
UKBTB SP376	UK	Positive	Not Tested	No Visible Lesion	Not Tested	Not Tested	Boosted	Positive	Positive
UKBTB SP377	UK	Positive	Not Tested	Visible Lesion	Not Tested	Mycobacterium bovis	Boosted	Positive	Positive
UKBTB SP378	UK	Positive	Not Tested	No Visible Lesion	Not Tested	Not Tested	Boosted	Positive	Positive
UKBTB SP379	UK	Positive	Not Tested	No Visible Lesion	Not Tested	Not Tested	Boosted	Positive	Positive
UKBTB SP380	UK	Positive	Not Tested	No Visible Lesion	Not Tested	Not Tested	Not Boosted	Negative	Negative
UKBTB SP381	UK	Positive	Not Tested	No Visible Lesion	Not Tested	Not Tested	Boosted	Positive	Positive
UKBTB SP382	UK	Positive	Not Tested	No Visible Lesion	Not Tested	Not Tested	Boosted	Positive	Positive
UKBTB SP383	UK	Positive	Not Tested	Visible Lesion	Not Tested	Mycobacterium bovis	Boosted	Positive	Positive
UKBTB SP384	UK	Positive	Not Tested	Visible Lesion	Not Tested	Mycobacterium bovis	Boosted	Positive	Positive
UKBTB SP385	UK	2 x Inconclusive Reactor	Not Tested	No Visible Lesion	Not Tested	Not Tested	Boosted	Positive	Positive
UKBTB SP386	UK	Positive	Not Tested	No Visible Lesion	Not Tested	Not Tested	Boosted	Positive	Positive
UKBTB SP387	UK	2 x Inconclusive Reactor	Not Tested	No Visible Lesion	Not Tested	Not Tested	Boosted	Positive	Positive
UKBTB SP388	UK	Positive	Not Tested	Visible Lesion	Not Tested	Not Tested	Boosted	Positive	Positive
UKBTB SP389	UK	Positive	Not Tested	Visible Lesion	Not Tested	Not Tested	Boosted	Positive	Positive
UKBTB SP390	UK	Positive	Not Tested	No Visible Lesion	Not Tested	Not Tested	Boosted	Positive	Positive
UKBTB SP391	UK	Positive	Not Tested	No Visible Lesion	Not Tested	Not Tested	Boosted	Positive	Positive
UKBTB SP392	UK	Positive	Not Tested	No Visible Lesion	Not Tested	Not Tested	Boosted	Positive	Positive
UKBTB SP393	UK	Positive	Not Tested	No Visible Lesion	Not Tested	Not Tested	Boosted	Positive	Negative
UKBTB SP394	UK	Positive	Not Tested	No Visible Lesion	Not Tested	Not Tested	Boosted	Positive	Positive
UKBTB SP395	UK	Positive	Not Tested	No Visible Lesion	Not Tested	Not Tested	Boosted	Positive	Positive
UKBTB SP396	UK	Positive	Not Tested	No Visible Lesion	Not Tested	Not Tested	Boosted	Positive	Positive
UKBTB SP397	UK	Positive	Not Tested	No Visible Lesion	Not Tested	Not Tested	Boosted	Positive	Positive
UKBTB SP400	UK	Positive	Not Tested	No Visible Lesion	Not Tested	Negative	Boosted	Positive	Negative
UKBTB SP402	UK	Positive	Not Tested	No Visible Lesion	Not Tested	Not Tested	Boosted	Positive	Positive
UKBTB SP403	UK	Positive	Not Tested	No Visible Lesion	Not Tested	Not Tested	Boosted	Positive	Positive
UKBTB SP404	UK	2 x Inconclusive Reactor	Not Tested	No Visible Lesion	Not Tested	Not Tested	Boosted	Positive	Positive
UKBTB SP407	UK	Positive	Not Tested	No Visible Lesion	Not Tested	Not Tested	Boosted	Positive	Positive
UKBTB SP408	UK	Positive	Not Tested	No Visible Lesion	Not Tested	Not Tested	Boosted	Positive	Positive
UKBTB SP409	UK	Positive	Not Tested	Visible Lesion	Not Tested	Mycobacterium bovis	Boosted	Positive	Positive
UKBTB SP410	UK	Positive	Not Tested	Visible Lesion	Not Tested	Not Tested	Boosted	Positive	Positive
UKBTB SP412	UK	Positive	Not Tested	No Visible Lesion	Not Tested	Not Tested	Boosted	Positive	Positive
UKBTB SP414	UK	Positive	Not Tested	No Visible Lesion	Not Tested	Not Tested	Boosted	Positive	Positive
UKBTB SP415	UK	Positive	Not Tested	No Visible Lesion	Not Tested	Not Tested	Boosted	Positive	Positive
UKBTB SP416	UK	Positive	Not Tested	No Visible Lesion	Not Tested	Not Tested	Boosted	Positive	Positive
UKBTB SP417	UK	Positive	Not Tested	Visible Lesion	Not Tested	Mycobacterium bovis	Boosted	Positive	Positive
UKBTB SP418	UK	Positive	Not Tested	Visible Lesion	Not Tested	Mycobacterium bovis	Boosted	Positive	Positive
UKBTB SP419	UK	Positive	Not Tested	Visible Lesion	Not Tested	Mycobacterium bovis	Boosted	Positive	Positive
UKBTB SP420	UK	2 x Inconclusive Reactor	Not Tested	Visible Lesion	Not Tested	Mycobacterium bovis	Not Boosted	Positive	Positive
UKBTB SP421	UK	Positive	Not Tested	No Visible Lesion	Not Tested	Not Tested	Boosted	Positive	Positive
UKBTB SP422	UK	Positive	Not Tested	No Visible Lesion	Not Tested	Not Tested	Boosted	Positive	Positive
UKBTB SP423	UK	Positive	Not Tested	No Visible Lesion	Not Tested	Not Tested	Boosted	Positive	Positive
UKBTB SP424	UK	Positive	Not Tested	Visible Lesion	Not Tested	Not Tested	Boosted	Positive	Positive
UKBTB SP425	UK	Positive	Not Tested	No Visible Lesion	Not Tested	Not Tested	Boosted	Positive	Positive
UKBTB SP426	UK	Positive	Not Tested	No Visible Lesion	Not Tested	Not Tested	Boosted	Positive	Positive
UKBTB SP427	UK	Positive	Not Tested	No Visible Lesion	Not Tested	Not Tested	Boosted	Positive	Negative
UKBTB SP428	UK	Positive	Not Tested	No Visible Lesion	Not Tested	Not Tested	Boosted	Positive	Positive
UKBTB SP429	UK	Positive	Not Tested	No Visible Lesion	Not Tested	Not Tested	Boosted	Positive	Positive
UKBTB SP430	UK	Positive	Not Tested	Visible Lesion	Not Tested	Not Tested	Boosted	Positive	Positive
UKBTB SP431	UK	Positive	Not Tested	Visible Lesion	Not Tested	Mycobacterium bovis	Boosted	Positive	Positive
UKBTB SP432	UK	Positive	Not Tested	No Visible Lesion	Not Tested	Not Tested	Boosted	Positive	Positive
UKBTB SP433	UK	Positive	Not Tested	Visible Lesion	Not Tested	Mycobacterium bovis	Boosted	Positive	Positive
UKBTB SP434	UK	Positive	Not Tested	No Visible Lesion	Not Tested	Negative	Boosted	Positive	Positive
UKBTB SP435	UK	Positive	Not Tested	Visible Lesion	Not Tested	Not Tested	Boosted	Positive	Positive
UKBTB SP436	UK	Positive	Not Tested	Visible Lesion	Not Tested	Not Tested	Boosted	Positive	Positive
UKBTB SP437	UK	Positive	Not Tested	No Visible Lesion	Not Tested	Negative	Boosted	Positive	Positive
UKBTB SP438	UK	Positive	Not Tested	No Visible Lesion	Not Tested	Negative	Boosted	Positive	Positive
UKBTB SP439	UK	Positive	Not Tested	Visible Lesion	Not Tested	Not Tested	Boosted	Positive	Positive
UKBTB SP440	UK	Positive	Not Tested	No Visible Lesion	Not Tested	Not Tested	Boosted	Positive	Positive
UKBTB SP441	UK	Positive	Not Tested	Visible Lesion	Not Tested	Not Tested	Boosted	Positive	Positive
UKBTB SP442	UK	2 x Inconclusive Reactor	Not Tested	No Visible Lesion	Not Tested	Not Tested	Boosted	Negative	Negative
UKBTB SP443	UK	Positive	Not Tested	Visible Lesion	Not Tested	Mycobacterium bovis	Boosted	Positive	Positive
UKBTB SP444	UK	Positive	Not Tested	No Visible Lesion	Not Tested	Not Tested	Boosted	Positive	Positive
UKBTB SP445	UK	Positive	Not Tested	No Visible Lesion	Not Tested	Not Tested	Boosted	Positive	Positive
UKBTB SP446	UK	Positive	Not Tested	Visible Lesion	Not Tested	Mycobacterium bovis	Boosted	Positive	Positive
UKBTB SP447	UK	Positive	Not Tested	No Visible Lesion	Not Tested	Not Tested	Boosted	Positive	Positive
UKBTB SP448	UK	Positive	Not Tested	No Visible Lesion	Not Tested	Not Tested	Boosted	Negative	Negative
UKBTB SP449	UK	Positive	Not Tested	No Visible Lesion	Not Tested	Not Tested	Boosted	Positive	Positive
UKBTB SP450	UK	Positive	Not Tested	No Visible Lesion	Not Tested	Not Tested	Boosted	Positive	Positive
UKBTB SP451	UK	Positive	Not Tested	Visible Lesion	Not Tested	Not Tested	Boosted	Positive	Positive
UKBTB SP452	UK	Positive	Not Tested	No Visible Lesion	Not Tested	Not Tested	Boosted	Positive	Positive
UKBTB SP453	UK	Positive	Not Tested	No Visible Lesion	Not Tested	Not Tested	Boosted	Positive	Positive
UKBTB SP454	UK	Positive	Not Tested	Visible Lesion	Not Tested	Mycobacterium bovis	Boosted	Positive	Positive
UKBTB SP455	UK	Positive	Not Tested	No Visible Lesion	Not Tested	Not Tested	Boosted	Positive	Positive
UKBTB SP456	UK	Positive	Not Tested	No Visible Lesion	Not Tested	Not Tested	Boosted	Positive	Positive
UKBTB SP457	UK	Positive	Not Tested	Visible Lesion	Not Tested	Not Tested	Boosted	Positive	Positive
UKBTB SP458	UK	Positive	Not Tested	No Visible Lesion	Not Tested	Not Tested	Boosted	Positive	Positive
UKBTB SP459	UK	Positive	Not Tested	Visible Lesion	Not Tested	Not Tested	Boosted	Positive	Positive
MSBTB SP001	UK	Positive	Not tested	No Visible Lesion	Not Tested	Not tested	Boosted	Positive	Positive
MSBTB SP002	UK	Positive	Not tested	No Visible Lesion	Not Tested	Not tested	Boosted	Positive	Positive
MSBTB SP005	UK	Positive	Not tested	Visible Lesion	Not Tested	Not tested	Boosted	Positive	Positive
MSBTB SP006	UK	Positive	Not tested	No Visible Lesion	Not Tested	Not tested	Boosted	Positive	Positive
MSBTB SP007	UK	Positive	Not tested	Visible Lesion	Not Tested	Not tested	Boosted	Positive	Positive
MSBTB SP008	UK	Positive	Not tested	No Visible Lesion	Not Tested	Not tested	Boosted	Positive	Positive
MSBTB SP009	UK	Positive	Not tested	No Visible Lesion	Not Tested	Not tested	Boosted	Positive	Positive
MSBTB SP010	UK	Positive	Not tested	Visible Lesion	Not Tested	Not tested	Boosted	Negative	Negative
MSBTB SP011	UK	Positive	Not tested	Visible Lesion	Not Tested	Not tested	Boosted	Positive	Positive
MSBTB SP012	UK	Positive	Not tested	No Visible Lesion	Not Tested	Not tested	Boosted	Positive	Positive
MSBTB SP013	UK	Positive	Not tested	No Visible Lesion	Not Tested	Not tested	Boosted	Positive	Positive
MSBTB SP014	UK	Positive	Not tested	Visible Lesion	Not Tested	Not tested	Boosted	Positive	Positive
MSBTB SP015	UK	Positive	Not tested	Visible Lesion	Not Tested	Not tested	Boosted	Positive	Positive
MSBTB SP016	UK	Positive	Not tested	No Visible Lesion	Not Tested	Not tested	Boosted	Positive	Positive
MSBTB SP017	UK	Positive	Not tested	No Visible Lesion	Not Tested	Not tested	Boosted	Negative	Negative
MSBTB SP018	UK	Positive	Not tested	Visible Lesion	Not Tested	Not tested	Boosted	Positive	Positive
MSBTB SP019	UK	Positive	Not tested	Visible Lesion	Not Tested	Not tested	Boosted	Positive	Positive
MSBTB SP020	UK	Positive	Not tested	Visible Lesion	Not Tested	Not tested	Boosted	Positive	Positive
MSBTB SP021	UK	Positive	Not tested	No Visible Lesion	Not Tested	Not tested	Boosted	Positive	Positive
MSBTB SP022	UK	Positive	Not tested	No Visible Lesion	Not Tested	Not tested	Boosted	Positive	Positive
MSBTB SP023	UK	Positive	Not tested	Visible Lesion	Not Tested	Not tested	Boosted	Positive	Positive
MSBTB SP024	UK	Positive	Not tested	No Visible Lesion	Not Tested	Not tested	Boosted	Positive	Positive
MSBTB SP025	UK	Positive	Not tested	Visible Lesion	Not Tested	Not tested	Boosted	Positive	Positive
MSBTB SP026	UK	Positive	Not tested	No Visible Lesion	Not Tested	Not tested	Boosted	Positive	Positive
MSBTB SP027	UK	Positive	Not tested	No Visible Lesion	Not Tested	Not tested	Boosted	Positive	Positive
MSBTB SP028	UK	Positive	Not tested	No Visible Lesion	Not Tested	Not tested	Boosted	Positive	Positive
MSBTB SP029	UK	Positive	Not tested	Visible Lesion	Not Tested	Not tested	Boosted	Positive	Positive
MSBTB SP030	UK	Positive	Not tested	No Visible Lesion	Not Tested	Not tested	Boosted	Positive	Positive
MSBTB SP031	UK	Positive	Not tested	No Visible Lesion	Not Tested	Not tested	Boosted	Positive	Positive
MSBTB SP032	UK	Positive	Not tested	Visible Lesion	Not Tested	Not tested	Boosted	Positive	Positive
MSBTB SP033	UK	Positive	Not tested	No Visible Lesion	Not Tested	Not tested	Boosted	Positive	Positive
MSBTB SP034	UK	Positive	Not tested	Visible Lesion	Not Tested	Not tested	Boosted	Positive	Positive
MSBTB SP035	UK	Positive	Not tested	Visible Lesion	Not Tested	Not tested	Boosted	Positive	Positive
MSBTB SP036	UK	Positive	Not tested	No Visible Lesion	Not Tested	Not tested	Boosted	Positive	Positive
MSBTB SP037	UK	Positive	Not tested	No Visible Lesion	Not Tested	Not tested	Boosted	Positive	Positive
MSBTB SP038	UK	Positive	Not tested	No Visible Lesion	Not Tested	Not tested	Boosted	Negative	Negative
MSBTB SP039	UK	Positive	Not tested	No Visible Lesion	Not Tested	Not tested	Boosted	Positive	Positive
MSBTB SP040	UK	Positive	Not tested	Visible Lesion	Not Tested	Not tested	Boosted	Positive	Positive
MSBTB SP041	UK	Positive	Not tested	Visible Lesion	Not Tested	Not tested	Boosted	Positive	Negative
MSBTB SP042	UK	Positive	Not tested	No Visible Lesion	Not Tested	Not tested	Boosted	Positive	Positive
MSBTB SP043	UK	Negative	Positive	No Visible Lesion	Not Tested	Not tested	Boosted	Negative	Negative
MSBTB SP044	UK	Negative	Positive	No Visible Lesion	Not Tested	Not tested	Boosted	Negative	Negative
MSBTB SP045	UK	Negative	Positive	No Visible Lesion	Not Tested	Not tested	Boosted	Positive	Positive
MSBTB SP046	UK	Negative	Positive	No Visible Lesion	Not Tested	Not tested	Boosted	Positive	Positive
MSBTB SP047	UK	Negative	Positive	No Visible Lesion	Not Tested	Not tested	Boosted	Negative	Negative
MSBTB SP048	UK	Negative	Positive	No Visible Lesion	Not Tested	Not tested	Boosted	Positive	Negative
MSBTB SP049	UK	Negative	Positive	No Visible Lesion	Not Tested	Not tested	Boosted	Negative	Negative
MSBTB SP050	UK	Negative	Positive	No Visible Lesion	Not Tested	Not tested	Boosted	Positive	Positive
MSBTB SP051	UK	Negative	Positive	No Visible Lesion	Not Tested	Not tested	Boosted	Negative	Negative
MSBTB SP052	UK	Negative	Positive	No Visible Lesion	Not Tested	Not tested	Boosted	Negative	Negative
MSBTB SP053	UK	Negative	Positive	No Visible Lesion	Not Tested	Not tested	Boosted	Negative	Negative
MSBTB SP054	UK	Positive	Not tested	Visible Lesion	Not Tested	Not tested	Boosted	Negative	Negative
MSBTB SP055	UK	Negative	Positive	No Visible Lesion	Not Tested	Not tested	Boosted	Negative	Negative
MSBTB SP056	UK	Positive	Not tested	Visible Lesion	Not Tested	Mycobacterium bovis	Boosted	Positive	Positive
MSBTB SP057	UK	Positive	Not tested	Visible Lesion	Not Tested	Mycobacterium bovis	Boosted	Positive	Positive
MSBTB SP058	UK	Positive	Not tested	No Visible Lesion	Not Tested	Not tested	Boosted	Positive	Positive
MSBTB SP059	UK	Positive	Not tested	No Visible Lesion	Not Tested	Not tested	Boosted	Positive	Positive
MSBTB SP060	UK	Positive	Not tested	No Visible Lesion	Not Tested	Not tested	Boosted	Positive	Positive
MSBTB SP061	UK	Positive	Not tested	Visible Lesion	Not Tested	Mycobacterium bovis	Boosted	Positive	Positive
MSBTB SP062	UK	Positive	Not tested	Visible Lesion	Not Tested	Not tested	Boosted	Positive	Positive
MSBTB SP063	UK	Positive	Not tested	No Visible Lesion	Not Tested	Not tested	Boosted	Negative	Negative
MSBTB SP064	UK	Positive	Not tested	Visible Lesion	Not Tested	Mycobacterium bovis	Boosted	Positive	Positive
MSBTB SP065	UK	Positive	Not tested	Visible Lesion	Not Tested	Not tested	Boosted	Positive	Positive
MSBTB SP066	UK	Positive	Not tested	Visible Lesion	Not Tested	Not tested	Boosted	Positive	Positive
MSBTB SP067	UK	Positive	Not tested	No Visible Lesion	Not Tested	Not tested	Boosted	Positive	Positive
MSBTB SP068	UK	Positive	Not tested	Visible Lesion	Not Tested	Mycobacterium bovis	Boosted	Positive	Positive
MSBTB SP069	UK	Positive	Not tested	No Visible Lesion	Not Tested	Not tested	Boosted	Positive	Positive
MSBTB SP070	UK	Negative	Positive	Visible Lesion	Not Tested	Not tested	Boosted	Positive	Positive
MSBTB SP071	UK	Positive	Not tested	Visible Lesion	Not Tested	Mycobacterium bovis	Boosted	Positive	Positive
MSBTB SP072	UK	Positive	Not tested	No Visible Lesion	Not Tested	Not tested	Boosted	Positive	Positive
MSBTB SP074	UK	Positive	Not tested	No Visible Lesion	Not Tested	Not tested	Boosted	Positive	Positive
MSBTB SP075	UK	Positive	Not tested	No Visible Lesion	Not Tested	Not tested	Boosted	Positive	Positive
MSBTB SP077	UK	Positive	Not tested	No Visible Lesion	Not Tested	Not tested	Boosted	Positive	Positive
MSBTB SP078	UK	Positive	Not tested	No Visible Lesion	Not Tested	Negative	Boosted	Positive	Positive
MSBTB SP079	UK	Positive	Not tested	No Visible Lesion	Not Tested	Not tested	Boosted	Positive	Positive
MSBTB SP080	UK	Positive	Not tested	Visible Lesion	Not Tested	Mycobacterium bovis	Boosted	Positive	Positive
MSBTB SP081	UK	Positive	Not tested	No Visible Lesion	Not Tested	Not tested	Boosted	Positive	Positive
MSBTB SP082	UK	Positive	Not tested	No Visible Lesion	Not Tested	Not tested	Boosted	Positive	Positive
MSBTB SP083	UK	Positive	Not tested	No Visible Lesion	Not Tested	Not tested	Boosted	Positive	Positive
MSBTB SP084	UK	Positive	Not tested	No Visible Lesion	Not Tested	Not tested	Boosted	Negative	Negative
MSBTB SP085	UK	Positive	Not tested	No Visible Lesion	Not Tested	Not tested	Boosted	Positive	Positive
MSBTB SP086	UK	Positive	Not tested	No Visible Lesion	Not Tested	Not tested	Boosted	Negative	Negative
MSBTB SP087	UK	Positive	Not tested	Visible Lesion	Not Tested	Not tested	Boosted	Positive	Positive
MSBTB SP088	UK	Positive	Not tested	Visible Lesion	Not Tested	Pending	Boosted	Positive	Positive
MSBTB SP089	UK	Positive	Not tested	Visible Lesion	Not Tested	Not tested	Boosted	Positive	Positive
MSBTB SP091	UK	Positive	Not tested	No Visible Lesion	Not Tested	Not tested	Boosted	Positive	Positive
MSBTB SP092	UK	Positive	Not tested	No Visible Lesion	Not Tested	Not tested	Boosted	Positive	Positive
MSBTB SP093	UK	Dangerous Contact	Not tested	Visible Lesion	Not Tested	Mycobacterium bovis	Boosted	Positive	Positive
MSBTB SP094	UK	Positive	Not tested	Visible Lesion	Not Tested	Mycobacterium bovis	Boosted	Positive	Positive
MSBTB SP095	UK	Positive	Not tested	Visible Lesion	Not Tested	Mycobacterium bovis	Boosted	Positive	Positive
MSBTB SP096	UK	Positive	Not tested	No Visible Lesion	Not Tested	Not tested	Boosted	Positive	Positive
MSBTB SP097	UK	Positive	Not tested	No Visible Lesion	Not Tested	Not tested	Boosted	Positive	Positive
MSBTB SP098	UK	Positive	Not tested	No Visible Lesion	Not Tested	Not tested	Boosted	Positive	Positive
MSBTB SP099	UK	Positive	Not tested	Visible Lesion	Not Tested	Not tested	Boosted	Positive	Positive
MSBTB SP100	UK	Positive	Not tested	No Visible Lesion	Not Tested	Not tested	Boosted	Positive	Positive
MSBTB SP101	UK	Positive	Not tested	No Visible Lesion	Not Tested	Not tested	Boosted	Positive	Positive
MSBTB SP102	UK	Positive	Not tested	No Visible Lesion	Not Tested	Not tested	Boosted	Positive	Positive
MSBTB SP103	UK	Positive	Not tested	Visible Lesion	Not Tested	Mycobacterium bovis	Boosted	Positive	Positive
MSBTB SP104	UK	Positive	Not tested	No Visible Lesion	Not Tested	Not tested	Boosted	Positive	Positive
MSBTB SP105	UK	Positive	Not tested	No Visible Lesion	Not Tested	Not tested	Boosted	Positive	Positive
MSBTB SP106	UK	Positive	Not tested	No Visible Lesion	Not Tested	Not tested	Boosted	Positive	Positive
MSBTB SP107	UK	Positive	Not tested	Visible Lesion	Not Tested	Mycobacterium bovis	Boosted	Positive	Positive
MSBTB SP108	UK	Positive	Not tested	Visible Lesion	Not Tested	Not tested	Boosted	Positive	Positive
MSBTB SP109	UK	Positive	Not tested	Visible Lesion	Not Tested	Mycobacterium bovis	Boosted	Negative	Negative
MSBTB SP110	UK	Positive	Not tested	Visible Lesion	Not Tested	Mycobacterium bovis	Boosted	Positive	Positive
MSBTB SP111	UK	Positive	Not tested	No Visible Lesion	Not Tested	Not tested	Boosted	Negative	Negative
MSBTB SP112	UK	Positive	Not tested	Visible Lesion	Not Tested	Mycobacterium bovis	Boosted	Positive	Positive
MSBTB SP114	UK	Positive	Not tested	No Visible Lesion	Not Tested	Not tested	Boosted	Positive	Positive
MSBTB SP115	UK	Positive	Not tested	No Visible Lesion	Not Tested	Not tested	Boosted	Positive	Positive
MSBTB SP120	UK	Positive	Not tested	Visible Lesion	Not Tested	Not tested	Not Boosted	Positive	Positive
MSBTB SP121	UK	Positive	Not tested	Visible Lesion	Not Tested	Not tested	Not Boosted	Positive	Positive
MSBTB SP122	UK	Positive	Not tested	No Visible Lesion	Not Tested	Not tested	Boosted	Positive	Positive
MSBTB SP123	UK	Negative	Positive	No Visible Lesion	Not Tested	Not tested	Boosted	Negative	Negative
MSBTB SP124	UK	Positive	Not tested	Visible Lesion	Not Tested	Mycobacterium bovis	Boosted	Negative	Negative
MSBTB SP125	UK	Positive	Not tested	No Visible Lesion	Not Tested	Not tested	Boosted	Positive	Positive
MSBTB SP126	UK	Positive	Not tested	No Visible Lesion	Not Tested	Not tested	Boosted	Negative	Negative
MSBTB SP127	UK	Positive	Not tested	Visible Lesion	Not Tested	Not tested	Not Boosted	Positive	Positive
MSBTB SP128	UK	Positive	Not tested	No Visible Lesion	Not Tested	Not tested	Not Boosted	Positive	Positive
MSBTB SP129	UK	Positive	Not tested	No Visible Lesion	Not Tested	Not tested	Boosted	Positive	Positive
MSBTB SP130	UK	Negative	Positive	No Visible Lesion	Not Tested	Not tested	Boosted	Negative	Negative
MSBTB SP131	UK	Positive	Not tested	Visible Lesion	Not Tested	Not tested	Not Boosted	Positive	Positive
MSBTB SP132	UK	Positive	Not tested	Visible Lesion	Not Tested	Mycobacterium bovis	Boosted	Positive	Positive
MSBTB SP133	UK	Positive	Not tested	Visible Lesion	Not Tested	Mycobacterium bovis	Boosted	Positive	Positive
MSBTB SP134	UK	Negative	Positive	No Visible Lesion	Not Tested	Not tested	Boosted	Positive	Positive
MSBTB SP135	UK	Negative	Positive	No Visible Lesion	Not Tested	Not tested	Boosted	Negative	Negative
MSBTB SP136	UK	Negative	Positive	No Visible Lesion	Not Tested	Not tested	Boosted	Negative	Negative
MSBTB SP137	UK	Negative	Positive	No Visible Lesion	Not Tested	Not tested	Boosted	Negative	Negative
MSBTB SP138	UK	Negative	Positive	No Visible Lesion	Not Tested	Not tested	Boosted	Negative	Negative
MSBTB SP139	UK	Negative	Positive	No Visible Lesion	Not Tested	Not tested	Boosted	Positive	Negative
MSBTB SP140	UK	Negative	Positive	No Visible Lesion	Not Tested	Not tested	Boosted	Positive	Negative
MSBTB SP141	UK	Positive	Not tested	No Visible Lesion	Not Tested	Not tested	Boosted	Positive	Positive
MSBTB SP142	UK	Positive	Not tested	No Visible Lesion	Not Tested	Not tested	Boosted	Positive	Positive
MSBTB SP143	UK	Positive	Not tested	No Visible Lesion	Not Tested	Not tested	Boosted	Negative	Negative
MSBTB SP144	UK	Positive	Not tested	No Visible Lesion	Not Tested	Not tested	Boosted	Negative	Negative
MSBTB SP145	UK	Positive	Not tested	No Visible Lesion	Not Tested	Not tested	Boosted	Positive	Positive
MSBTB SP147	UK	Positive	Not tested	Visible Lesion	Not Tested	Not tested	Boosted	Positive	Positive
MSBTB SP148	UK	Negative	Positive	No Visible Lesion	Not Tested	Not tested	Boosted	Positive	Positive
MSBTB SP149	UK	Negative	Positive	Visible Lesion	Not Tested	Not tested	Boosted	Negative	Negative
MSBTB SP150	UK	Positive	Not tested	No Visible Lesion	Not Tested	Not tested	Boosted	Positive	Positive
MSBTB SP151	UK	Positive	Not tested	No Visible Lesion	Not Tested	Not tested	Boosted	Positive	Positive
MSBTB SP152	UK	Negative	Positive	No Visible Lesion	Not Tested	Not tested	Boosted	Negative	Negative
MSBTB SP153	UK	Dangerous Contact	Not tested	Visible Lesion	Not Tested	Not tested	Not Boosted	Positive	Positive
MSBTB SP154	UK	Positive	Not tested	No Visible Lesion	Not Tested	Not tested	Boosted	Positive	Positive
MSBTB SP155	UK	Negative	Positive	No Visible Lesion	Not Tested	Not tested	Boosted	Negative	Negative
MSBTB SP156	UK	Positive	Not tested	Visible Lesion	Not Tested	Not tested	Boosted	Positive	Positive
MSBTB SP157	UK	Negative	Positive	No Visible Lesion	Not Tested	Not tested	Boosted	Positive	Positive
MSBTB SP158	UK	Positive	Not tested	No Visible Lesion	Not Tested	Not tested	Boosted	Positive	Positive
MSBTB SP159	UK	Positive	Not tested	Visible Lesion	Not Tested	Not tested	Boosted	Positive	Positive
MSBTB SP160	UK	Positive	Not tested	Visible Lesion	Not Tested	Not tested	Boosted	Positive	Positive
MSBTB SP161	UK	Positive	Not tested	Visible Lesion	Not Tested	Not tested	Boosted	Positive	Positive
MSBTB SP162	UK	Positive	Not tested	No Visible Lesion	Not Tested	Not tested	Not Boosted	Negative	Negative
MSBTB SP163	UK	Positive	Not tested	No Visible Lesion	Not Tested	Not tested	Not Boosted	Negative	Negative
MSBTB SP164	UK	Positive	Not tested	No Visible Lesion	Not Tested	Not tested	Boosted	Positive	Positive
MSBTB SP165	UK	Positive	Not tested	No Visible Lesion	Not Tested	Not tested	Boosted	Positive	Positive
MSBTB SP166	UK	Positive	Not tested	No Visible Lesion	Not Tested	Not tested	Boosted	Negative	Negative
MSBTB SP167	UK	Positive	Not tested	No Visible Lesion	Not Tested	Not tested	Boosted	Positive	Positive
MSBTB SP168	UK	Positive	Not tested	No Visible Lesion	Not Tested	Not tested	Boosted	Positive	Positive
MSBTB SP169	UK	Positive	Not tested	No Visible Lesion	Not Tested	Not tested	Not Boosted	Positive	Positive
MSBTB SP170	UK	Positive	Not tested	No Visible Lesion	Not Tested	Not tested	Not Boosted	Negative	Negative
MSBTB SP171	UK	Positive	Not tested	No Visible Lesion	Not Tested	Not tested	Not Boosted	Positive	Positive
MSBTB SP172	UK	Positive	Not tested	Visible Lesion	Not Tested	Mycobacterium bovis	Boosted	Positive	Positive
MSBTB SP173	UK	Positive	Not tested	No Visible Lesion	Not Tested	Not tested	Boosted	Positive	Positive
MSBTB SP174	UK	Positive	Not tested	No Visible Lesion	Not Tested	Not tested	Boosted	Positive	Positive
MSBTB SP175	UK	Positive	Not tested	No Visible Lesion	Not Tested	Not tested	Boosted	Positive	Positive
MSBTB SP176	UK	Positive	Not tested	No Visible Lesion	Not Tested	Not tested	Boosted	Positive	Positive
MSBTB SP177	UK	Positive	Not tested	No Visible Lesion	Not Tested	Not tested	Not Boosted	Negative	Negative
MSBTB SP178	UK	Positive	Not tested	No Visible Lesion	Not Tested	Not tested	Not Boosted	Positive	Positive
MSBTB SP179	UK	Positive	Not tested	No Visible Lesion	Not Tested	Not tested	Not Boosted	Positive	Negative
MSBTB SP180	UK	Positive	Not tested	No Visible Lesion	Not Tested	Not tested	Not Boosted	Positive	Positive
MSBTB SP181	UK	Positive	Not tested	No Visible Lesion	Not Tested	Not tested	Not Boosted	Positive	Positive
MSBTB SP184	UK	Positive	Not tested	Visible Lesion	Not Tested	Negative	Not Boosted	Positive	Positive
MSBTB SP185	UK	Positive	Not tested	No Visible Lesion	Not Tested	Not tested	Not Boosted	Negative	Negative
MSBTB SP186	UK	Positive	Not tested	No Visible Lesion	Not Tested	Not tested	Not Boosted	Positive	Positive
MSBTB SP187	UK	Positive	Not tested	No Visible Lesion	Not Tested	Not tested	Not Boosted	Positive	Positive
MSBTB SP188	UK	Positive	Not tested	No Visible Lesion	Not Tested	Not tested	Not Boosted	Positive	Positive
MSBTB SP189	UK	Positive	Not tested	No Visible Lesion	Not Tested	Not tested	Not Boosted	Positive	Positive
MSBTB SP190	UK	Positive	Not tested	No Visible Lesion	Not Tested	Not tested	Boosted	Negative	Negative
MSBTB SP191	UK	Positive	Not tested	No Visible Lesion	Not Tested	Not tested	Boosted	Positive	Positive
MSBTB SP192	UK	Positive	Not tested	No Visible Lesion	Not Tested	Not tested	Boosted	Positive	Positive
MSBTB SP193	UK	Negative	Positive	No Visible Lesion	Not Tested	Not tested	Boosted	Positive	Positive
MSBTB SP194	UK	Positive	Not tested	Visible Lesion	Not Tested	Negative	Boosted	Positive	Positive
MSBTB SP196	UK	Positive	Not tested	No Visible Lesion	Not Tested	Not tested	Boosted	Positive	Positive
MSBTB SP197	UK	Positive	Not tested	No Visible Lesion	Not Tested	Not tested	Boosted	Positive	Positive
MSBTB SP212	UK	Positive	Not tested	No Visible Lesion	Not Tested	Not tested	Boosted	Positive	Positive
MSBTB SP213	UK	Positive	Not tested	Visible Lesion	Not Tested	Not tested	Boosted	Negative	Negative
MSBTB SP214	UK	Positive	Not tested	No Visible Lesion	Not Tested	Not tested	Boosted	Positive	Positive
MSBTB SP216	UK	Positive	Not tested	No Visible Lesion	Not Tested	Not tested	Boosted	Positive	Negative
MSBTB SP217	UK	Positive	Not tested	No Visible Lesion	Not Tested	Not tested	Boosted	Positive	Positive
MSBTB SP218	UK	Positive	Not tested	No Visible Lesion	Not Tested	Not tested	Boosted	Positive	Positive
MSBTB SP219	UK	Positive	Not tested	No Visible Lesion	Not Tested	Not tested	Boosted	Positive	Positive
MSBTB SP220	UK	Positive	Not tested	No Visible Lesion	Not Tested	Not tested	Boosted	Positive	Positive
MSBTB SP221	UK	Positive	Not tested	No Visible Lesion	Not Tested	Not tested	Boosted	Positive	Negative
MSBTB SP222	UK	Positive	Not tested	No Visible Lesion	Not Tested	Not tested	Boosted	Negative	Negative
MSBTB SP223	UK	Positive	Not tested	Visible Lesion	Not Tested	Negative	Boosted	Negative	Negative
MSBTB SP224	UK	Positive	Not tested	Visible Lesion	Not Tested	Mycobacterium bovis	Boosted	Positive	Positive
MSBTB SP225	UK	Positive	Not tested	No Visible Lesion	Not Tested	Not tested	Boosted	Positive	Positive
MSBTB SP226	UK	Positive	Not tested	No Visible Lesion	Not Tested	Not tested	Boosted	Positive	Positive
MSBTB SP227	UK	Negative	Positive	No Visible Lesion	Not Tested	Not tested	Boosted	Positive	Negative
MSBTB SP228	UK	Positive	Not tested	Visible Lesion	Not Tested	Mycobacterium bovis	Boosted	Positive	Positive
MSBTB SP229	UK	Positive	Not tested	Visible Lesion	Not Tested	Mycobacterium bovis	Boosted	Positive	Positive
MSBTB SP230	UK	Positive	Not tested	No Visible Lesion	Not Tested	Not tested	Boosted	Positive	Positive
MSBTB SP231	UK	Positive	Not tested	Visible Lesion	Not Tested	Not tested	Boosted	Positive	Positive
MSBTB SP232	UK	Positive	Not tested	Visible Lesion	Not Tested	Not tested	Boosted	Positive	Positive
MSBTB SP233	UK	Positive	Not tested	Visible Lesion	Not Tested	Mycobacterium bovis	Boosted	Positive	Positive
MSBTB SP235	UK	Positive	Not tested	No Visible Lesion	Not Tested	Not tested	Boosted	Positive	Positive
VLA BTBP01	UK	Positive	Not Tested	Visible Lesion	Not Tested	Mycobacterium Bovis	Boosted	Positive	Positive
VLA BTBP02	UK	Positive	Not Tested	Visible Lesion	Not Tested	Mycobacterium Bovis	Boosted	Positive	Positive
VLA BTBP03	UK	Positive	Not Tested	Visible Lesion	Not Tested	Mycobacterium Bovis	Boosted	Positive	Positive
VLA BTBP04	UK	Positive	Not Tested	Visible Lesion	Not Tested	Mycobacterium Bovis	Boosted	Positive	Positive
VLA BTBP05	UK	Positive	Not Tested	Visible Lesion	Not Tested	Mycobacterium Bovis	Boosted	Positive	Positive
VLA BTBP06	UK	Positive	Not Tested	Visible Lesion	Not Tested	Mycobacterium Bovis	Boosted	Positive	Positive
VLA BTBP07	UK	Positive	Not Tested	Visible Lesion	Not Tested	Mycobacterium Bovis	Boosted	Positive	Positive
VLA BTBP08	UK	Positive	Not Tested	Visible Lesion	Not Tested	Mycobacterium Bovis	Boosted	Positive	Positive
VLA BTBP09	UK	Positive	Not Tested	Visible Lesion	Not Tested	Mycobacterium Bovis	Boosted	Positive	Positive
VLA BTBP10	UK	Positive	Not Tested	Visible Lesion	Not Tested	Mycobacterium Bovis	Boosted	Positive	Positive
VLA BTBP11	UK	Positive	Not Tested	Visible Lesion	Not Tested	Mycobacterium Bovis	Boosted	Positive	Positive
VLA BTBP12	UK	Positive	Not Tested	Visible Lesion	Not Tested	Mycobacterium Bovis	Boosted	Positive	Positive
VLA BTBP13	UK	Positive	Not Tested	Visible Lesion	Not Tested	Mycobacterium Bovis	Boosted	Positive	Positive
VLA BTBP14	UK	Positive	Not Tested	Visible Lesion	Not Tested	Mycobacterium Bovis	Boosted	Positive	Positive
VLA BTBP15	UK	Positive	Not Tested	Visible Lesion	Not Tested	Mycobacterium Bovis	Boosted	Positive	Positive
VLA BTBP16	UK	Positive	Not Tested	Visible Lesion	Not Tested	Mycobacterium Bovis	Boosted	Positive	Positive
VLA BTBP17	UK	Positive	Not Tested	Visible Lesion	Not Tested	Mycobacterium Bovis	Boosted	Positive	Positive
VLA BTBP18	UK	Positive	Not Tested	Visible Lesion	Not Tested	Mycobacterium Bovis	Boosted	Positive	Positive
VLA BTBP19	UK	Positive	Not Tested	Visible Lesion	Not Tested	Mycobacterium Bovis	Boosted	Positive	Positive
VLA BTBP20	UK	Positive	Not Tested	Visible Lesion	Not Tested	Mycobacterium Bovis	Boosted	Positive	Positive
VLA BTBP21	UK	Positive	Not Tested	Visible Lesion	Not Tested	Mycobacterium Bovis	Boosted	Positive	Positive
VLA BTBP22	UK	Positive	Not Tested	Visible Lesion	Not Tested	Mycobacterium Bovis	Boosted	Positive	Positive
VLA BTBP23	UK	Positive	Not Tested	Visible Lesion	Not Tested	Mycobacterium Bovis	Boosted	Positive	Positive
VLA BTBP24	UK	Positive	Not Tested	Visible Lesion	Not Tested	Mycobacterium Bovis	Boosted	Positive	Positive
VLA BTBP25	UK	Positive	Not Tested	Visible Lesion	Not Tested	Mycobacterium Bovis	Boosted	Positive	Positive
VLA BTBP26	UK	Positive	Not Tested	Visible Lesion	Not Tested	Mycobacterium Bovis	Boosted	Positive	Positive
VLA BTBP27	UK	Positive	Not Tested	Visible Lesion	Not Tested	Mycobacterium Bovis	Boosted	Positive	Positive
VLA BTBP28	UK	Positive	Not Tested	Visible Lesion	Not Tested	Mycobacterium Bovis	Boosted	Positive	Positive
VLA BTBP29	UK	Positive	Not Tested	Visible Lesion	Not Tested	Mycobacterium Bovis	Boosted	Positive	Positive
VLA BTBP30	UK	Positive	Not Tested	Visible Lesion	Not Tested	Mycobacterium Bovis	Boosted	Positive	Positive
VLA BTBP31	UK	Positive	Not Tested	Visible Lesion	Not Tested	Mycobacterium Bovis	Boosted	Positive	Positive
VLA BTBP32	UK	Positive	Not Tested	Visible Lesion	Not Tested	Mycobacterium Bovis	Boosted	Positive	Positive
VLA BTBP33	UK	Positive	Not Tested	Visible Lesion	Not Tested	Mycobacterium Bovis	Boosted	Positive	Positive
VLA BTBP34	UK	Positive	Not Tested	Visible Lesion	Not Tested	Mycobacterium Bovis	Boosted	Positive	Positive
VLA BTBP35	UK	Positive	Not Tested	Visible Lesion	Not Tested	Mycobacterium Bovis	Boosted	Positive	Positive
VLA BTBP36	UK	Positive	Not Tested	Visible Lesion	Not Tested	Mycobacterium Bovis	Boosted	Positive	Positive
VLA BTBP37	UK	Positive	Not Tested	Visible Lesion	Not Tested	Mycobacterium Bovis	Boosted	Positive	Positive
VLA BTBP38	UK	Positive	Not Tested	Visible Lesion	Not Tested	Mycobacterium Bovis	Boosted	Positive	Positive
VLA BTBP39	UK	Positive	Not Tested	Visible Lesion	Not Tested	Mycobacterium Bovis	Boosted	Positive	Positive
VLA BTBP40	UK	Positive	Not Tested	Visible Lesion	Not Tested	Mycobacterium Bovis	Boosted	Positive	Positive
VLA BTBP41	UK	Positive	Not Tested	Visible Lesion	Not Tested	Mycobacterium Bovis	Boosted	Positive	Positive
VLA BTBP42	UK	Positive	Not Tested	Visible Lesion	Not Tested	Mycobacterium Bovis	Boosted	Positive	Positive
VLA BTBP43	UK	Positive	Not Tested	Visible Lesion	Not Tested	Mycobacterium Bovis	Boosted	Positive	Positive
VLA BTBP44	UK	Positive	Not Tested	Visible Lesion	Not Tested	Mycobacterium Bovis	Boosted	Positive	Positive
VLA BTBP45	UK	Positive	Not Tested	Visible Lesion	Not Tested	Mycobacterium Bovis	Boosted	Positive	Positive
VLA BTBP46	UK	Positive	Not Tested	Visible Lesion	Not Tested	Mycobacterium Bovis	Boosted	Positive	Positive
VLA BTBP47	UK	Positive	Not Tested	Visible Lesion	Not Tested	Mycobacterium Bovis	Boosted	Positive	Positive
VLA BTBP48	UK	Positive	Not Tested	Visible Lesion	Not Tested	Mycobacterium Bovis	Boosted	Positive	Positive
VLA BTBP49	UK	Positive	Not Tested	Visible Lesion	Not Tested	Mycobacterium Bovis	Boosted	Positive	Positive
VLA BTBP50	UK	Positive	Not Tested	Visible Lesion	Not Tested	Mycobacterium Bovis	Boosted	Positive	Positive
VLA BTBP51	UK	Positive	Not Tested	Visible Lesion	Not Tested	Mycobacterium Bovis	Boosted	Positive	Positive
VLA BTBP52	UK	Positive	Not Tested	Visible Lesion	Not Tested	Mycobacterium Bovis	Boosted	Positive	Positive
VLA BTBP53	UK	Positive	Not Tested	Visible Lesion	Not Tested	Mycobacterium Bovis	Boosted	Positive	Positive
VLA BTBP54	UK	Positive	Not Tested	Visible Lesion	Not Tested	Mycobacterium Bovis	Boosted	Positive	Positive
VLA BTBP55	UK	Positive	Not Tested	Visible Lesion	Not Tested	Mycobacterium Bovis	Boosted	Positive	Positive
VLA BTBP56	UK	Positive	Not Tested	Visible Lesion	Not Tested	Mycobacterium Bovis	Boosted	Positive	Positive
VLA BTBP57	UK	Positive	Not Tested	Visible Lesion	Not Tested	Mycobacterium Bovis	Boosted	Positive	Positive
VLA BTBP58	UK	Positive	Not Tested	Visible Lesion	Not Tested	Mycobacterium Bovis	Boosted	Negative	Negative
VLA BTBP59	UK	Positive	Not Tested	Visible Lesion	Not Tested	Mycobacterium Bovis	Boosted	Negative	Negative
VLA BTBP60	UK	Positive	Not Tested	Visible Lesion	Not Tested	Mycobacterium Bovis	Boosted	Positive	Positive
VLA BTBP61	UK	Positive	Not Tested	Visible Lesion	Not Tested	Mycobacterium Bovis	Boosted	Positive	Positive
VLA BTBP62	UK	Positive	Not Tested	Visible Lesion	Not Tested	Mycobacterium Bovis	Boosted	Positive	Positive
VLA BTBP63	UK	Positive	Not Tested	Visible Lesion	Not Tested	Mycobacterium Bovis	Boosted	Positive	Positive
VLA BTBP64	UK	Positive	Not Tested	Visible Lesion	Not Tested	Mycobacterium Bovis	Boosted	Positive	Positive
VLA BTBP65	UK	Positive	Not Tested	Visible Lesion	Not Tested	Mycobacterium Bovis	Boosted	Positive	Positive
VLA BTBP66	UK	Positive	Not Tested	Visible Lesion	Not Tested	Mycobacterium Bovis	Boosted	Negative	Negative
VLA BTBP67	UK	Positive	Not Tested	Visible Lesion	Not Tested	Mycobacterium Bovis	Boosted	Positive	Positive
VLA BTBP68	UK	Positive	Not Tested	Visible Lesion	Not Tested	Mycobacterium Bovis	Boosted	Positive	Positive
VLA BTBP69	UK	Positive	Not Tested	Visible Lesion	Not Tested	Mycobacterium Bovis	Boosted	Positive	Positive
VLA BTBP70	UK	Positive	Not Tested	Visible Lesion	Not Tested	Mycobacterium Bovis	Boosted	Positive	Positive
VLA BTBP71	UK	Positive	Not Tested	Visible Lesion	Not Tested	Mycobacterium Bovis	Boosted	Negative	Negative
VLA BTBP72	UK	Positive	Not Tested	Visible Lesion	Not Tested	Mycobacterium Bovis	Boosted	Negative	Negative
VLA BTBP73	UK	Positive	Not Tested	Visible Lesion	Not Tested	Mycobacterium Bovis	Boosted	Positive	Positive
VLA BTBP74	UK	Positive	Not Tested	Visible Lesion	Not Tested	Mycobacterium Bovis	Boosted	Negative	Negative
VLA BTBP75	UK	Positive	Not Tested	Visible Lesion	Not Tested	Mycobacterium Bovis	Boosted	Negative	Negative
VLA BTBP76	UK	Positive	Not Tested	Visible Lesion	Not Tested	Mycobacterium Bovis	Boosted	Negative	Negative
VLA BTBP77	UK	Positive	Not Tested	Visible Lesion	Not Tested	Mycobacterium Bovis	Boosted	Negative	Negative
VLA BTBP78	UK	Positive	Not Tested	Visible Lesion	Not Tested	Mycobacterium Bovis	Boosted	Positive	Positive
VLA BTBP79	UK	Positive	Not Tested	Visible Lesion	Not Tested	Mycobacterium Bovis	Boosted	Positive	Positive
VLA BTBP80	UK	Positive	Not Tested	Visible Lesion	Not Tested	Mycobacterium Bovis	Boosted	Positive	Positive
VLA BTBP81	UK	Positive	Not Tested	Visible Lesion	Not Tested	Mycobacterium Bovis	Boosted	Positive	Positive
VLA BTBP82	UK	Positive	Not Tested	Visible Lesion	Not Tested	Mycobacterium Bovis	Boosted	Positive	Positive
VLA BTBP83	UK	Positive	Not Tested	Visible Lesion	Not Tested	Mycobacterium Bovis	Boosted	Positive	Positive
VLA BTBP84	UK	Positive	Not Tested	Visible Lesion	Not Tested	Mycobacterium Bovis	Boosted	Positive	Positive
VLA BTBP85	UK	Positive	Not Tested	Visible Lesion	Not Tested	Mycobacterium Bovis	Boosted	Positive	Positive
VLA BTBP86	UK	Positive	Not Tested	Visible Lesion	Not Tested	Mycobacterium Bovis	Boosted	Positive	Positive
VLA BTBP87	UK	Positive	Not Tested	Visible Lesion	Not Tested	Mycobacterium Bovis	Boosted	Positive	Positive
VLA BTBP88	UK	Positive	Not Tested	Visible Lesion	Not Tested	Mycobacterium Bovis	Boosted	Positive	Positive
VLA BTBP89	UK	Positive	Not Tested	Visible Lesion	Not Tested	Mycobacterium Bovis	Boosted	Positive	Positive
VLA BTBP90	UK	Positive	Not Tested	Visible Lesion	Not Tested	Mycobacterium Bovis	Boosted	Positive	Positive
VLA BTBP91	UK	Positive	Not Tested	Visible Lesion	Not Tested	Mycobacterium Bovis	Boosted	Positive	Positive
VLA BTBP92	UK	Positive	Not Tested	Visible Lesion	Not Tested	Mycobacterium Bovis	Boosted	Positive	Positive
VLA BTBP93	UK	Positive	Not Tested	Visible Lesion	Not Tested	Mycobacterium Bovis	Boosted	Positive	Positive
VLA BTBP94	UK	Positive	Not Tested	Visible Lesion	Not Tested	Mycobacterium Bovis	Boosted	Positive	Positive
VLA BTBP95	UK	Positive	Not Tested	Visible Lesion	Not Tested	Mycobacterium Bovis	Boosted	Positive	Positive
VLA BTBP96	UK	Positive	Not Tested	Visible Lesion	Not Tested	Mycobacterium Bovis	Boosted	Positive	Positive
VLA BTBP97	UK	Positive	Not Tested	Visible Lesion	Not Tested	Mycobacterium Bovis	Boosted	Positive	Positive
VLA BTBP98	UK	Positive	Not Tested	Visible Lesion	Not Tested	Mycobacterium Bovis	Boosted	Positive	Positive
VLA BTBP99	UK	Positive	Not Tested	Visible Lesion	Not Tested	Mycobacterium Bovis	Boosted	Positive	Positive
VLA BTBP100	UK	Positive	Not Tested	Visible Lesion	Not Tested	Mycobacterium Bovis	Boosted	Positive	Positive
VLA BTBP101	UK	Positive	Not Tested	Visible Lesion	Not Tested	Mycobacterium Bovis	Boosted	Positive	Positive
VLA BTBP102	UK	Positive	Not Tested	Visible Lesion	Not Tested	Mycobacterium Bovis	Boosted	Positive	Positive
VLA BTBP103	UK	Positive	Not Tested	Visible Lesion	Not Tested	Mycobacterium Bovis	Boosted	Positive	Positive
VLA BTBP104	UK	Positive	Not Tested	Visible Lesion	Not Tested	Mycobacterium Bovis	Boosted	Positive	Positive
VLA BTBP105	UK	Positive	Not Tested	Visible Lesion	Not Tested	Mycobacterium Bovis	Boosted	Positive	Positive
VLA BTBP106	UK	Positive	Not Tested	Visible Lesion	Not Tested	Mycobacterium Bovis	Boosted	Positive	Positive
VLA BTBP107	UK	Positive	Not Tested	Visible Lesion	Not Tested	Mycobacterium Bovis	Boosted	Positive	Positive
VLA BTBP108	UK	Positive	Not Tested	Visible Lesion	Not Tested	Mycobacterium Bovis	Boosted	Positive	Positive
VLA BTBP109	UK	Positive	Not Tested	Visible Lesion	Not Tested	Mycobacterium Bovis	Boosted	Positive	Positive
VLA BTBP110	UK	Positive	Not Tested	Visible Lesion	Not Tested	Mycobacterium Bovis	Boosted	Positive	Positive
VLA BTBP111	UK	Positive	Not Tested	Visible Lesion	Not Tested	Mycobacterium Bovis	Boosted	Positive	Positive
VLA BTBP112	UK	Positive	Not Tested	Visible Lesion	Not Tested	Mycobacterium Bovis	Boosted	Positive	Positive
VLA BTBP113	UK	Positive	Not Tested	Visible Lesion	Not Tested	Mycobacterium Bovis	Boosted	Positive	Positive
VLA BTBP114	UK	Positive	Not Tested	Visible Lesion	Not Tested	Mycobacterium Bovis	Boosted	Positive	Positive
VLA BTBP115	UK	Positive	Not Tested	Visible Lesion	Not Tested	Mycobacterium Bovis	Boosted	Positive	Positive
VLA BTBP116	UK	Positive	Not Tested	Visible Lesion	Not Tested	Mycobacterium Bovis	Boosted	Positive	Positive
VLA BTBP117	UK	Positive	Not Tested	Visible Lesion	Not Tested	Mycobacterium Bovis	Boosted	Positive	Positive
VLAB GP0001	UK	Negative	Positive	Unknown	Not Tested	Not Tested	Not boosted	Negative	Negative
VLAB GP0002	UK	Negative	Positive	Unknown	Not Tested	Not Tested	Not boosted	Negative	Negative
VLAB GP0003	UK	Negative	Positive	Unknown	Not Tested	Not Tested	Not boosted	Negative	Negative
VLAB GP0004	UK	2 x Inconclusive Reactor	Positive	No Visible Lesion	Not Tested	Not Tested	Boosted	Positive	Positive
VLAB GP0005	UK	2 x Inconclusive Reactor	Positive	No Visible Lesion	Not Tested	Not Tested	Boosted	Positive	Positive
VLAB GP0007	UK	1 x Inconclusive Reactor	Positive	No Visible Lesion	Not Tested	Not Tested	Not boosted	Positive	Positive
VLAB GP0008	UK	2 x Inconclusive Reactor	Positive	No Visible Lesion	Not Tested	Negative	Boosted	Negative	Negative
VLAB GP0009	UK	2 x Inconclusive Reactor	Positive	No Visible Lesion	Not Tested	Negative	Boosted	Positive	Positive
VLAB GP0010	UK	2 x Inconclusive Reactor	Positive	No Visible Lesion	Not Tested	Not Tested	Boosted	Positive	Positive
VLAB GP0011	UK	Negative	Positive	No Visible Lesion	Not Tested	Not Tested	Not boosted	Negative	Negative
VLAB GP0012	UK	Negative	Positive	No Visible Lesion	Not Tested	Not Tested	Not boosted	Negative	Negative
VLAB GP0013	UK	Negative	Positive	No Visible Lesion	Not Tested	Not Tested	Not boosted	Negative	Negative
VLAB GP0014	UK	Negative	Positive	No Visible Lesion	Not Tested	Not Tested	Not boosted	Negative	Negative
VLAB GP0015	UK	Negative	Positive	No Visible Lesion	Not Tested	Not Tested	Not boosted	Negative	Negative
VLAB GP0018	UK	Negative	Positive	No Visible Lesion	Not Tested	Not Tested	Not boosted	Negative	Negative
VLAB GP0019	UK	Negative	Positive	No Visible Lesion	Not Tested	Not Tested	Not boosted	Negative	Negative
VLAB GP0020	UK	Negative	Positive	No Visible Lesion	Not Tested	Not Tested	Not boosted	Positive	Positive
VLAB GP0022	UK	Negative	Positive	No Visible Lesion	Not Tested	Not Tested	Not boosted	Negative	Negative
VLAB GP0024	UK	Negative	Positive	No Visible Lesion	Not Tested	Not Tested	Not boosted	Negative	Negative
VLAB GP0025	UK	Negative	Positive	No Visible Lesion	Not Tested	Not Tested	Not boosted	Negative	Negative
VLAB GP0026	UK	2 x Inconclusive Reactor	Positive	No Visible Lesion	Not Tested	Not Tested	Boosted	Positive	Positive
VLAB GP0027	UK	2 x Inconclusive Reactor	Positive	No Visible Lesion	Not Tested	Not Tested	Boosted	Positive	Positive
VLAB GP0028	UK	2 x Inconclusive Reactor	Positive	No Visible Lesion	Not Tested	Not Tested	Boosted	Positive	Positive
VLAB GP0029	UK	Negative	Positive	Unknown	Not Tested	Not Tested	Not boosted	Negative	Negative
VLAB GP0030	UK	Negative	Positive	No Visible Lesion	Not Tested	Not Tested	Not boosted	Positive	Positive
VLAB GP0031	UK	Negative	Positive	Visible Lesion	Not Tested	Not Tested	Not boosted	Negative	Negative
VLAB GP0032	UK	Negative	Positive	No Visible Lesion	Not Tested	Not Tested	Not boosted	Negative	Negative
VLAB GP0033	UK	Negative	Positive	No Visible Lesion	Not Tested	Not Tested	Not boosted	Negative	Negative
VLAB GP0034	UK	Negative	Positive	No Visible Lesion	Not Tested	Not Tested	Not boosted	Negative	Negative
VLAB GP0035	UK	Negative	Positive	No Visible Lesion	Not Tested	Not Tested	Not boosted	Negative	Negative
VLAB GP0036	UK	2 x Inconclusive Reactor	Positive	No Visible Lesion	Not Tested	Not Tested	Boosted	Positive	Negative
VLAB GP0037	UK	2 x Inconclusive Reactor	Positive	No Visible Lesion	Not Tested	Not Tested	Boosted	Positive	Positive
VLAB GP0038	UK	Negative	Positive	Unknown	Not Tested	Not Tested	Not boosted	Negative	Negative
VLAB GP0039	UK	Negative	Positive	Unknown	Not Tested	Not Tested	Not boosted	Positive	Positive
VLAB GP0040	UK	Negative	Positive	Unknown	Not Tested	Not Tested	Not boosted	Positive	Positive
VLAB GP0041	UK	Negative	Positive	Unknown	Not Tested	Not Tested	Not boosted	Negative	Negative
VLAB GP0042	UK	Negative	Positive	Unknown	Not Tested	Not Tested	Not boosted	Negative	Negative
VLAB GP0043	UK	Negative	Positive	No Visible Lesion	Not Tested	Not Tested	Not boosted	Positive	Positive
VLAB GP0044	UK	Negative	Positive	Visible Lesion	Not Tested	Mycobacterium bovis	Not boosted	Positive	Positive
VLAB GP0045	UK	Negative	Positive	No Visible Lesion	Not Tested	Not Tested	Not boosted	Negative	Negative
VLAB GP0046	UK	Negative	Positive	No Visible Lesion	Not Tested	Not Tested	Not boosted	Negative	Negative
VLAB GP0047	UK	Negative	Positive	Unknown	Not Tested	Not Tested	Not boosted	Positive	Negative
VLAB GP0048	UK	Negative	Positive	No Visible Lesion	Not Tested	Not Tested	Not boosted	Positive	Positive
VLAB GP0049	UK	Negative	Positive	No Visible Lesion	Not Tested	Not Tested	Not boosted	Negative	Negative
VLAB GP0050	UK	Negative	Positive	No Visible Lesion	Not Tested	Not Tested	Not boosted	Negative	Negative
VLAB GP0051	UK	Negative	Positive	No Visible Lesion	Not Tested	Not Tested	Not boosted	Negative	Negative
VLAB GP0052	UK	Negative	Positive	No Visible Lesion	Not Tested	Not Tested	Not boosted	Negative	Negative
VLAB GP0053	UK	Negative	Positive	No Visible Lesion	Not Tested	Negative	Not boosted	Negative	Negative
VLAB GP0054	UK	Negative	Positive	No Visible Lesion	Not Tested	Negative	Not boosted	Negative	Negative
VLAB GP0055	UK	Negative	Positive	No Visible Lesion	Not Tested	Not Tested	Not boosted	Negative	Negative
VLAB GP0056	UK	Negative	Positive	No Visible Lesion	Not Tested	Not Tested	Not boosted	Negative	Negative
VLAB GP0057	UK	2 x Inconclusive Reactor	Positive	No Visible Lesion	Not Tested	Not Tested	Boosted	Positive	Positive
VLAB GP0058	UK	1 x Inconclusive Reactor	Positive	No Visible Lesion	Not Tested	Not Tested	Boosted	Positive	Positive
VLAB GP0059	UK	2 x Inconclusive Reactor	Positive	No Visible Lesion	Not Tested	Not Tested	Boosted	Negative	Negative
VLAB GP0060	UK	Negative	Positive	No Visible Lesion	Not Tested	Not Tested	Not boosted	Negative	Negative
VLAB GP0061	UK	Negative	Positive	No Visible Lesion	Not Tested	Not Tested	Not boosted	Negative	Negative
VLAB GP0062	UK	Negative	Positive	Visible Lesion	Not Tested	Mycobacterium bovis	Not boosted	Positive	Positive
VLAB GP0063	UK	Negative	Positive	No Visible Lesion	Not Tested	Not Tested	Not boosted	Positive	Negative
VLAB GP0064	UK	Negative	Positive	No Visible Lesion	Not Tested	Not Tested	Not boosted	Negative	Negative
VLAB GP0065	UK	Negative	Positive	No Visible Lesion	Not Tested	Not Tested	Not boosted	Negative	Negative
VLAB GP0066	UK	1 x Inconclusive Reactor	Positive	No Visible Lesion	Not Tested	Not Tested	Boosted	Negative	Negative
VLAB GP0067	UK	1 x Inconclusive Reactor	Positive	No Visible Lesion	Not Tested	Not Tested	Boosted	Positive	Positive
VLAB GP0068	UK	2 x Inconclusive Reactor	Positive	No Visible Lesion	Not Tested	Not Tested	Boosted	Positive	Positive
VLAB GP0069	UK	2 x Inconclusive Reactor	Positive	No Visible Lesion	Not Tested	Not Tested	Boosted	Positive	Positive
VLAB GP0070	UK	2 x Inconclusive Reactor	Positive	No Visible Lesion	Not Tested	Not Tested	Boosted	Positive	Positive
VLAB GP0071	UK	2 x Inconclusive Reactor	Positive	No Visible Lesion	Not Tested	Not Tested	Boosted	Positive	Positive
VLAB GP0072	UK	2 x Inconclusive Reactor	Positive	No Visible Lesion	Not Tested	Not Tested	Boosted	Positive	Negative
VLAB GP0073	UK	2 x Inconclusive Reactor	Positive	No Visible Lesion	Not Tested	Not Tested	Boosted	Positive	Positive
VLAB GP0074	UK	2 x Inconclusive Reactor	Positive	Visible Lesion	Not Tested	Not Tested	Boosted	Positive	Positive
VLAB GP0075	UK	Negative	Positive	No Visible Lesion	Not Tested	Not Tested	Not boosted	Positive	Positive
VLAB GP0076	UK	Negative	Positive	No Visible Lesion	Not Tested	Not Tested	Not boosted	Positive	Positive
VLAB GP0077	UK	Negative	Positive	No Visible Lesion	Not Tested	Not Tested	Not boosted	Positive	Positive
VLAB GP0078	UK	2 x Inconclusive Reactor	Positive	No Visible Lesion	Not Tested	Not Tested	Boosted	Positive	Positive
VLAB GP0079	UK	2 x Inconclusive Reactor	Positive	No Visible Lesion	Not Tested	Not Tested	Boosted	Positive	Positive
VLAB GP0080	UK	2 x Inconclusive Reactor	Positive	No Visible Lesion	Not Tested	Not Tested	Boosted	Positive	Positive
VLAB GP0081	UK	Negative	Positive	Unknown	Not Tested	Not Tested	Not boosted	Negative	Negative
VLAB GP0082	UK	Negative	Positive	No Visible Lesion	Not Tested	Not Tested	Not boosted	Negative	Negative
VLAB GP0083	UK	Negative	Positive	No Visible Lesion	Not Tested	Not Tested	Not boosted	Negative	Negative
VLAB GP0084	UK	Negative	Positive	No Visible Lesion	Not Tested	Not Tested	Not boosted	Negative	Negative
VLAB GP0086	UK	Negative	Positive	No Visible Lesion	Not Tested	Not Tested	Not boosted	Positive	Negative
VLAB GP0087	UK	Negative	Positive	No Visible Lesion	Not Tested	Not Tested	Not boosted	Positive	Positive
VLAB GP0088	UK	Negative	Positive	No Visible Lesion	Not Tested	Not Tested	Not boosted	Positive	Negative
VLAB GP0089	UK	Negative	Positive	No Visible Lesion	Not Tested	Not Tested	Not boosted	Negative	Negative
VLAB GP0090	UK	Negative	Positive	No Visible Lesion	Not Tested	Not Tested	Not boosted	Negative	Negative
VLAB GP0091	UK	Negative	Positive	No Visible Lesion	Not Tested	Not Tested	Not boosted	Negative	Negative
VLAB GP0093	UK	Negative	Positive	No Visible Lesion	Not Tested	Not Tested	Not boosted	Negative	Negative
VLAB GP0095	UK	Negative	Positive	No Visible Lesion	Not Tested	Not Tested	Not boosted	Negative	Negative
VLAB GP0096	UK	2 x Inconclusive Reactor	Positive	No Visible Lesion	Not Tested	Not Tested	Boosted	Negative	Negative
VLAB GP0097	UK	2 x Inconclusive Reactor	Positive	Visible Lesion	Not Tested	Not Tested	Boosted	Positive	Positive
VLAB GP0098	UK	2 x Inconclusive Reactor	Positive	Visible Lesion	Not Tested	Not Tested	Boosted	Positive	Positive
VLAB GP0099	UK	2 x Inconclusive Reactor	Positive	No Visible Lesion	Not Tested	Not Tested	Boosted	Positive	Positive
VLAB GP0100	UK	Negative	Positive	No Visible Lesion	Not Tested	Negative	Not boosted	Positive	Positive
VLAB GP0101	UK	Negative	Positive	Unknown	Not Tested	Not Tested	Not boosted	Negative	Negative
VLAB GP0102	UK	Negative	Positive	Unknown	Not Tested	Not Tested	Not boosted	Negative	Negative
VLAB GP0103	UK	Negative	Positive	No Visible Lesion	Not Tested	Not Tested	Not boosted	Negative	Negative
VLAB GP0104	UK	Negative	Positive	No Visible Lesion	Not Tested	Not Tested	Not boosted	Negative	Negative
VLAB GP0105	UK	Negative	Positive	No Visible Lesion	Not Tested	Not Tested	Not boosted	Positive	Negative
VLAB GP0106	UK	Negative	Positive	No Visible Lesion	Not Tested	Not Tested	Not boosted	Negative	Negative
VLAB GP0107	UK	Negative	Positive	Visible Lesion	Not Tested	Not Tested	Not boosted	Negative	Negative
VLAB GP0108	UK	1 x Inconclusive Reactor	Positive	Visible Lesion	Not Tested	Not Tested	Not boosted	Negative	Negative
VLAB GP0109	UK	Negative	Positive	No Visible Lesion	Not Tested	Not Tested	Not boosted	Negative	Negative
VLAB GP0111	UK	Negative	Positive	No Visible Lesion	Not Tested	Not Tested	Not boosted	Negative	Negative
VLAB GP0112	UK	2 x Inconclusive Reactor	Positive	No Visible Lesion	Not Tested	Not Tested	Boosted	Positive	Positive
VLAB GP0113	UK	Negative	Positive	Unknown	Not Tested	Negative	Not boosted	Positive	Negative
VLAB GP0115	UK	Negative	Positive	Unknown	Not Tested	Negative	Not boosted	Negative	Negative
VLAB GP0116	UK	Negative	Positive	Unknown	Not Tested	Negative	Not boosted	Negative	Negative
VLAB GP0117	UK	Negative	Positive	Unknown	Not Tested	Negative	Not boosted	Negative	Negative
VLAB GP0118	UK	Negative	Positive	Unknown	Not Tested	Negative	Not boosted	Negative	Negative
VLAB GP0119	UK	Negative	Positive	No Visible Lesion	Not Tested	Not Tested	Not boosted	Positive	Positive
VLAB GP0120	UK	2 x Inconclusive Reactor	Positive	No Visible Lesion	Not Tested	Not Tested	Boosted	Positive	Positive
VLAB GP0121	UK	2 x Inconclusive Reactor	Positive	No Visible Lesion	Not Tested	Not Tested	Boosted	Positive	Positive
VLAB GP0122	UK	2 x Inconclusive Reactor	Positive	No Visible Lesion	Not Tested	Not Tested	Boosted	Positive	Positive
VLAB GP0123	UK	1 x Inconclusive Reactor	Positive	Visible Lesion	Not Tested	Not Tested	Boosted	Positive	Positive
VLAB GP0124	UK	2 x Inconclusive Reactor	Positive	No Visible Lesion	Not Tested	Not Tested	Boosted	Positive	Positive
VLAB GP0125	UK	Negative	Positive	Unknown	Not Tested	Not Tested	Not boosted	Negative	Negative
VLAB GP0126	UK	1 x Inconclusive Reactor	Positive	No Visible Lesion	Not Tested	Not Tested	Boosted	Positive	Positive
VLAB GP0127	UK	2 x Inconclusive Reactor	Positive	No Visible Lesion	Not Tested	Not Tested	Not boosted	Positive	Positive
VLAB GP0128	UK	2 x Inconclusive Reactor	Positive	No Visible Lesion	Not Tested	Not Tested	Not boosted	Negative	Negative
VLAB GP0129	UK	2 x Inconclusive Reactor	Positive	No Visible Lesion	Not Tested	Not Tested	Boosted	Positive	Positive
VLAB GP0130	UK	2 x Inconclusive Reactor	Positive	No Visible Lesion	Not Tested	Not Tested	Boosted	Positive	Positive
VLAB GP0131	UK	2 x Inconclusive Reactor	Positive	No Visible Lesion	Not Tested	Not Tested	Boosted	Positive	Positive
VLAB GP0132	UK	2 x Inconclusive Reactor	Positive	No Visible Lesion	Not Tested	Not Tested	Boosted	Negative	Negative
VLAB GP0133	UK	1 x Inconclusive Reactor	Positive	No Visible Lesion	Not Tested	Not Tested	Not boosted	Positive	Positive
VLAB GP0134	UK	2 x Inconclusive Reactor	Positive	No Visible Lesion	Not Tested	Not Tested	Not boosted	Positive	Positive
VLAB GP0135	UK	Negative	Positive	Unknown	Not Tested	Not Tested	Not boosted	Positive	Positive
VLAB GP0136	UK	Negative	Positive	Unknown	Not Tested	Not Tested	Not boosted	Negative	Negative
VLAB GP0137	UK	Negative	Positive	Unknown	Not Tested	Not Tested	Not boosted	Negative	Negative
VLAB GP0138	UK	Negative	Positive	No Visible Lesion	Not Tested	Negative	Not boosted	Negative	Negative
VLAB GP0139	UK	Negative	Positive	Unknown	Not Tested	Not Tested	Not boosted	Negative	Negative
VLAB GP0140	UK	Negative	Positive	Unknown	Not Tested	Not Tested	Not boosted	Negative	Negative
VLAB GP0142	UK	Negative	Positive	Unknown	Not Tested	Not Tested	Not boosted	Negative	Negative
VLAB GP0143	UK	Negative	Positive	Unknown	Not Tested	Not Tested	Not boosted	Negative	Negative
VLAB GP0144	UK	Negative	Positive	No Visible Lesion	Not Tested	Not Tested	Not boosted	Negative	Negative
VLAB GP0145	UK	Negative	Positive	No Visible Lesion	Not Tested	Not Tested	Not boosted	Negative	Negative
VLAB GP0146	UK	Negative	Positive	No Visible Lesion	Not Tested	Not Tested	Not boosted	Negative	Negative
VLAB GP0147	UK	Negative	Positive	No Visible Lesion	Not Tested	Not Tested	Not boosted	Negative	Negative
VLAB GP0148	UK	Negative	Positive	No Visible Lesion	Not Tested	Not Tested	Not boosted	Negative	Negative
VLAB GP0149	UK	Negative	Positive	Unknown	Not Tested	Not Tested	Not boosted	Negative	Negative
VLAB GP0150	UK	Negative	Positive	Unknown	Not Tested	Not Tested	Not boosted	Negative	Negative
VLAB GP0151	UK	Negative	Positive	Unknown	Not Tested	Not Tested	Not boosted	Negative	Negative
VLAB GP0152	UK	Negative	Positive	Unknown	Not Tested	Not Tested	Not boosted	Negative	Negative
VLAB GP0153	UK	Negative	Positive	Unknown	Not Tested	Not Tested	Not boosted	Negative	Negative
VLAB GP0154	UK	Negative	Positive	No Visible Lesion	Not Tested	Negative	Not boosted	Negative	Negative
VLAB GP0156	UK	2 x Inconclusive Reactor	Positive	Visible Lesion	Not Tested	Not Tested	Boosted	Positive	Positive
VLAB GP0157	UK	2 x Inconclusive Reactor	Positive	No Visible Lesion	Not Tested	Not Tested	Boosted	Positive	Positive
VLAB GP0158	UK	Negative	Positive	No Visible Lesion	Not Tested	Not Tested	Not boosted	Negative	Negative
VLAB GP0159	UK	Negative	Positive	No Visible Lesion	Not Tested	Not Tested	Not boosted	Negative	Negative
VLAB GP0160	UK	Negative	Positive	No Visible Lesion	Not Tested	Not Tested	Not boosted	Negative	Negative
VLAB GP0162	UK	Negative	Positive	No Visible Lesion	Not Tested	Not Tested	Not boosted	Negative	Negative
VLAB GP0163	UK	Negative	Positive	Visible Lesion	Not Tested	Not Tested	Not boosted	Positive	Positive
VLAB GP0164	UK	2 x Inconclusive Reactor	Positive	No Visible Lesion	Not Tested	Not Tested	Boosted	Positive	Negative
VLAB GP0165	UK	2 x Inconclusive Reactor	Positive	No Visible Lesion	Not Tested	Not Tested	Boosted	Positive	Positive
VLAB GP0166	UK	1 x Inconclusive Reactor	Positive	No Visible Lesion	Not Tested	Not Tested	Not boosted	Positive	Positive
VLAB GP0167	UK	Negative	Positive	No Visible Lesion	Not Tested	Not Tested	Not boosted	Positive	Positive
VLAB GP0168	UK	Negative	Positive	No Visible Lesion	Not Tested	Not Tested	Not boosted	Negative	Negative
VLAB GP0169	UK	Negative	Positive	No Visible Lesion	Not Tested	Not Tested	Not boosted	Negative	Negative
VLAB GP0170	UK	1 x Inconclusive Reactor	Positive	No Visible Lesion	Not Tested	Not Tested	Not boosted	Negative	Negative
VLAB GP0171	UK	Negative	Positive	No Visible Lesion	Not Tested	Not Tested	Not boosted	Negative	Negative
VLAB GP0172	UK	Negative	Positive	No Visible Lesion	Not Tested	Not Tested	Not boosted	Negative	Negative
VLAB GP0173	UK	2 x Inconclusive Reactor	Positive	No Visible Lesion	Not Tested	Not Tested	Boosted	Positive	Positive
VLAB GP0174	UK	2 x Inconclusive Reactor	Positive	No Visible Lesion	Not Tested	Not Tested	Boosted	Positive	Positive
VLAB GP0175	UK	2 x Inconclusive Reactor	Positive	No Visible Lesion	Not Tested	Not Tested	Boosted	Positive	Positive
VLAB GP0176	UK	2 x Inconclusive Reactor	Positive	No Visible Lesion	Not Tested	Not Tested	Boosted	Positive	Positive
VLAB GP0177	UK	2 x Inconclusive Reactor	Positive	No Visible Lesion	Not Tested	Not Tested	Boosted	Positive	Positive
VLAB GP0178	UK	2 x Inconclusive Reactor	Positive	No Visible Lesion	Not Tested	Not Tested	Boosted	Positive	Negative
VLAB GP0179	UK	2 x Inconclusive Reactor	Positive	No Visible Lesion	Not Tested	Not Tested	Boosted	Positive	Positive
VLAB GP0180	UK	2 x Inconclusive Reactor	Positive	No Visible Lesion	Not Tested	Not Tested	Boosted	Positive	Positive
VLAB GP0181	UK	Negative	Positive	No Visible Lesion	Not Tested	Not Tested	Not boosted	Positive	Negative
VLAB GP0182	UK	2 x Inconclusive Reactor	Positive	No Visible Lesion	Not Tested	Negative	Boosted	Positive	Positive
VLAB GP0183	UK	2 x Inconclusive Reactor	Positive	No Visible Lesion	Not Tested	Negative	Boosted	Positive	Positive
VLAB GP0184	UK	2 x Inconclusive Reactor	Positive	No Visible Lesion	Not Tested	Negative	Boosted	Positive	Positive
VLAB GP0185	UK	2 x Inconclusive Reactor	Positive	No Visible Lesion	Not Tested	Negative	Boosted	Positive	Positive
VLAB GP0186	UK	2 x Inconclusive Reactor	Positive	No Visible Lesion	Not Tested	Negative	Boosted	Positive	Positive
VLAB GP0187	UK	2 x Inconclusive Reactor	Positive	No Visible Lesion	Not Tested	Negative	Boosted	Positive	Positive
VLAB GP0188	UK	Negative	Positive	No Visible Lesion	Not Tested	Not Tested	Not boosted	Positive	Positive
VLAB GP0192	UK	Negative	Positive	No Visible Lesion	Not Tested	Not Tested	Not boosted	Positive	Positive
VLAB GP0193	UK	Negative	Positive	No Visible Lesion	Not Tested	Not Tested	Not boosted	Negative	Negative
VLAB GP0194	UK	Negative	Positive	No Visible Lesion	Not Tested	Not Tested	Not boosted	Positive	Negative
VLAB GP0195	UK	Negative	Positive	No Visible Lesion	Not Tested	Not Tested	Not boosted	Positive	Negative
VLAB GP0196	UK	Negative	Positive	No Visible Lesion	Not Tested	Not Tested	Not boosted	Positive	Positive
VLAB GP0197	UK	Negative	Positive	Visible Lesion	Not Tested	Not Tested	Not boosted	Positive	Positive
VLAB GP0198	UK	Negative	Positive	No Visible Lesion	Not Tested	Not Tested	Not boosted	Positive	Positive
VLAB GP0199	UK	Negative	Positive	No Visible Lesion	Not Tested	Not Tested	Not boosted	Positive	Positive
VLAB GP0200	UK	Negative	Positive	No Visible Lesion	Not Tested	Not Tested	Not boosted	Positive	Positive
VLAB GP0201	UK	Negative	Positive	Visible Lesion	Not Tested	Not Tested	Not boosted	Positive	Positive
VLAB GP0202	UK	Negative	Positive	No Visible Lesion	Not Tested	Not Tested	Not boosted	Positive	Positive
VLAB GP0203	UK	Negative	Positive	No Visible Lesion	Not Tested	Not Tested	Not boosted	Positive	Positive
VLAB GP0204	UK	Negative	Positive	No Visible Lesion	Not Tested	Not Tested	Not boosted	Positive	Positive
VLAB GP0205	UK	Negative	Positive	No Visible Lesion	Not Tested	Not Tested	Not boosted	Positive	Negative
VLAB GP0206	UK	Negative	Positive	No Visible Lesion	Not Tested	Not Tested	Not boosted	Positive	Negative
VLAB GP0207	UK	Negative	Positive	Visible Lesion	Not Tested	Not Tested	Not boosted	Positive	Positive
VLAB GP0208	UK	Negative	Positive	No Visible Lesion	Not Tested	Not Tested	Not boosted	Positive	Negative
VLAB GP0209	UK	Negative	Positive	No Visible Lesion	Not Tested	Not Tested	Not boosted	Positive	Positive
VLAB GP0210	UK	Negative	Positive	No Visible Lesion	Not Tested	Not Tested	Not boosted	Positive	Positive
VLAB GP0211	UK	Negative	Positive	Visible Lesion	Not Tested	Not Tested	Not boosted	Positive	Positive
VLAB GP0212	UK	Negative	Positive	No Visible Lesion	Not Tested	Not Tested	Not boosted	Negative	Negative
VLAB GP0213	UK	Negative	Positive	Visible Lesion	Not Tested	Not Tested	Not boosted	Positive	Positive
VLAB GP0214	UK	Negative	Positive	No Visible Lesion	Not Tested	Not Tested	Not boosted	Positive	Positive
VLAB GP0216	UK	Negative	Positive	Visible Lesion	Not Tested	Not Tested	Not boosted	Positive	Positive
VLAB GP0217	UK	Negative	Positive	No Visible Lesion	Not Tested	Not Tested	Not boosted	Positive	Positive
VLAB GP0219	UK	2 x Inconclusive Reactor	Positive	No Visible Lesion	Not Tested	Not Tested	Boosted	Positive	Positive
VLAB GP0220	UK	Negative	Positive	No Visible Lesion	Not Tested	Negative	Not boosted	Negative	Negative
VLAB GP0221	UK	Negative	Positive	No Visible Lesion	Not Tested	Negative	Not boosted	Negative	Negative
VLAB GP0222	UK	Negative	Positive	No Visible Lesion	Not Tested	Negative	Not boosted	Negative	Negative
VLAB GP0223	UK	Negative	Positive	Unknown	Not Tested	Not Tested	Not boosted	Negative	Negative
VLAB GP0224	UK	Negative	Positive	No Visible Lesion	Not Tested	Negative	Not boosted	Negative	Negative
VLAB GP0225	UK	Negative	Positive	No Visible Lesion	Not Tested	Negative	Not boosted	Negative	Negative
VLAB GP0226	UK	2 x Inconclusive Reactor	Positive	No Visible Lesion	Not Tested	Negative	Boosted	Positive	Positive
VLAB GP0227	UK	2 x Inconclusive Reactor	Positive	No Visible Lesion	Not Tested	Not Tested	Boosted	Positive	Positive
VLAB GP0228	UK	Negative	Positive	No Visible Lesion	Not Tested	Not Tested	Not boosted	Negative	Negative
VLAB GP0229	UK	Negative	Positive	No Visible Lesion	Not Tested	Not Tested	Not boosted	Negative	Negative
VLAB GP0230	UK	Negative	Positive	No Visible Lesion	Not Tested	Not Tested	Not boosted	Negative	Negative
VLAB GP0231	UK	Negative	Positive	No Visible Lesion	Not Tested	Not Tested	Not boosted	Positive	Positive
VLAB GP0232	UK	Negative	Positive	No Visible Lesion	Not Tested	Not Tested	Not boosted	Negative	Negative
VLAB GP0233	UK	Negative	Positive	No Visible Lesion	Not Tested	Not Tested	Not boosted	Negative	Negative
VLAB GP0234	UK	Negative	Positive	Unknown	Not Tested	Not Tested	Not boosted	Negative	Negative
VLAB GP0235	UK	Negative	Positive	No Visible Lesion	Not Tested	Not Tested	Not boosted	Negative	Negative
VLAB GP0236	UK	Negative	Positive	No Visible Lesion	Not Tested	Not Tested	Not boosted	Negative	Negative
VLAB GP0237	UK	Negative	Positive	No Visible Lesion	Not Tested	Not Tested	Not boosted	Negative	Negative
VLAB GP0238	UK	Negative	Positive	No Visible Lesion	Not Tested	Not Tested	Not boosted	Negative	Negative
VLAB GP0239	UK	Negative	Positive	No Visible Lesion	Not Tested	Not Tested	Not boosted	Negative	Negative
VLAB GP0240	UK	Negative	Positive	No Visible Lesion	Not Tested	Not Tested	Not boosted	Negative	Negative
VLAB GP0241	UK	Negative	Positive	No Visible Lesion	Not Tested	Not Tested	Not boosted	Negative	Negative
VLAB GP0242	UK	Negative	Positive	No Visible Lesion	Not Tested	Not Tested	Not boosted	Negative	Negative
VLAB GP0243	UK	Negative	Positive	No Visible Lesion	Not Tested	Not Tested	Not boosted	Negative	Negative
VLAB GP0244	UK	Negative	Positive	No Visible Lesion	Not Tested	Not Tested	Not boosted	Negative	Negative
VLAB GP0245	UK	Negative	Positive	No Visible Lesion	Not Tested	Not Tested	Not boosted	Negative	Negative
VLAB GP0246	UK	Negative	Positive	No Visible Lesion	Not Tested	Not Tested	Not boosted	Negative	Negative
VLAB GP0247	UK	Negative	Positive	No Visible Lesion	Not Tested	Not Tested	Not boosted	Positive	Positive
VLAB GP0248	UK	Negative	Positive	No Visible Lesion	Not Tested	Not Tested	Not boosted	Positive	Negative
VLAB GP0249	UK	Negative	Positive	No Visible Lesion	Not Tested	Not Tested	Not boosted	Negative	Negative
VLAB GP0250	UK	Negative	Positive	No Visible Lesion	Not Tested	Not Tested	Not boosted	Negative	Negative
VLAB GP0251	UK	Negative	Positive	No Visible Lesion	Not Tested	Not Tested	Not boosted	Negative	Negative
VLAB GP0252	UK	Negative	Positive	Unknown	Not Tested	Not Tested	Not boosted	Negative	Negative
VLAB GP0253	UK	Negative	Positive	No Visible Lesion	Not Tested	Not Tested	Not boosted	Negative	Negative
VLAB GP0254	UK	Negative	Positive	No Visible Lesion	Not Tested	Not Tested	Not boosted	Negative	Negative
VLAB GP0256	UK	2 x Inconclusive Reactor	Positive	No Visible Lesion	Not Tested	Not Tested	Boosted	Positive	Positive
VLAB GP0257	UK	2 x Inconclusive Reactor	Positive	No Visible Lesion	Not Tested	Not Tested	Boosted	Positive	Positive
VLAB GP0258	UK	2 x Inconclusive Reactor	Positive	No Visible Lesion	Not Tested	Not Tested	Boosted	Positive	Positive
VLAB GP0259	UK	2 x Inconclusive Reactor	Positive	No Visible Lesion	Not Tested	Not Tested	Boosted	Negative	Negative
VLAB GP0260	UK	2 x Inconclusive Reactor	Positive	No Visible Lesion	Not Tested	Not Tested	Boosted	Positive	Positive
VLAB GP0261	UK	1 x Inconclusive Reactor	Positive	No Visible Lesion	Not Tested	Not Tested	Not boosted	Positive	Positive
VLAB GP0262	UK	Negative	Positive	No Visible Lesion	Not Tested	Not Tested	Not boosted	Positive	Positive
VLAB GP0263	UK	Negative	Positive	No Visible Lesion	Not Tested	Not Tested	Not boosted	Negative	Negative
VLAB GP0265	UK	Negative	Positive	Unknown	Not Tested	Not Tested	Not boosted	Negative	Negative
VLAB GP0266	UK	Negative	Positive	No Visible Lesion	Not Tested	Not Tested	Not boosted	Positive	Negative
VLAB GP0267	UK	Negative	Positive	No Visible Lesion	Not Tested	Not Tested	Not boosted	Negative	Negative
VLAB GP0268	UK	Negative	Positive	No Visible Lesion	Not Tested	Not Tested	Not boosted	Negative	Negative
VLAB GP0269	UK	Negative	Positive	No Visible Lesion	Not Tested	Not Tested	Not boosted	Negative	Negative
VLAB GP0270	UK	Negative	Positive	No Visible Lesion	Not Tested	Negative	Not boosted	Negative	Negative
VLAB GP0271	UK	Negative	Positive	No Visible Lesion	Not Tested	Negative	Not boosted	Negative	Negative
VLAB GP0272	UK	Negative	Positive	No Visible Lesion	Not Tested	Negative	Not boosted	Negative	Negative
VLAB GP0273	UK	Negative	Positive	No Visible Lesion	Not Tested	Negative	Not boosted	Negative	Negative
VLAB GP0274	UK	Negative	Positive	Unknown	Not Tested	Not Tested	Not boosted	Negative	Negative
VLAB GP0275	UK	Negative	Positive	Unknown	Not Tested	Not Tested	Not boosted	Negative	Negative
VLAB GP0276	UK	Negative	Positive	No Visible Lesion	Not Tested	Not Tested	Not boosted	Negative	Negative
VLAB GP0277	UK	Negative	Positive	No Visible Lesion	Not Tested	Negative	Not boosted	Negative	Negative
VLAB GP0278	UK	Negative	Positive	No Visible Lesion	Not Tested	Negative	Not boosted	Negative	Negative
VLAB GP0279	UK	Negative	Positive	No Visible Lesion	Not Tested	Negative	Not boosted	Negative	Negative
VLAB GP0280	UK	Negative	Positive	No Visible Lesion	Not Tested	Not Tested	Not boosted	Negative	Negative
VLAB GP0281	UK	Negative	Positive	Unknown	Not Tested	Not Tested	Not boosted	Negative	Negative
VLAB GP0282	UK	Negative	Positive	No Visible Lesion	Not Tested	Not Tested	Not boosted	Negative	Negative
VLAB GP0283	UK	Negative	Positive	No Visible Lesion	Not Tested	Negative	Not boosted	Negative	Negative
VLAB GP0284	UK	Negative	Positive	Unknown	Not Tested	Not Tested	Not boosted	Negative	Negative
VLAB GP0286	UK	Negative	Positive	No Visible Lesion	Not Tested	Not Tested	Not boosted	Negative	Negative
VLAB GP0287	UK	Negative	Positive	No Visible Lesion	Not Tested	Not Tested	Not boosted	Negative	Negative
VLAB GP0288	UK	Negative	Positive	No Visible Lesion	Not Tested	Negative	Not boosted	Negative	Negative
VLAB GP0289	UK	Negative	Positive	No Visible Lesion	Not Tested	Not Tested	Not boosted	Negative	Negative
VLAB GP0290	UK	Negative	Positive	Unknown	Not Tested	Not Tested	Not boosted	Positive	Negative
VLAB GP0291	UK	Negative	Positive	No Visible Lesion	Not Tested	Not Tested	Not boosted	Negative	Negative
VLAB GP0292	UK	Negative	Positive	No Visible Lesion	Not Tested	Not Tested	Not boosted	Negative	Negative
VLAB GP0293	UK	Negative	Positive	No Visible Lesion	Not Tested	Not Tested	Not boosted	Negative	Negative
VLAB GP0294	UK	Negative	Positive	No Visible Lesion	Not Tested	Not Tested	Not boosted	Negative	Negative
VLAB GP0295	UK	Negative	Positive	No Visible Lesion	Not Tested	Negative	Not boosted	Negative	Negative
VLAB GP0296	UK	Negative	Positive	No Visible Lesion	Not Tested	Not Tested	Not boosted	Negative	Negative
VLAB GP0297	UK	2 x Inconclusive Reactor	Positive	No Visible Lesion	Not Tested	Not Tested	Boosted	Positive	Positive
VLAB GP0298	UK	Negative	Positive	No Visible Lesion	Not Tested	Not Tested	Not boosted	Negative	Negative
VLAB GP0299	UK	Negative	Positive	No Visible Lesion	Not Tested	Not Tested	Not boosted	Negative	Negative
VLAB GP0300	UK	Negative	Positive	Unknown	Not Tested	Not Tested	Not boosted	Negative	Negative
VLAB GP0301	UK	Negative	Positive	Unknown	Not Tested	Not Tested	Not boosted	Positive	Positive
VLAB GP0302	UK	Negative	Positive	Unknown	Not Tested	Not Tested	Not boosted	Negative	Negative
VLAB GP0303	UK	Negative	Positive	Unknown	Not Tested	Not Tested	Not boosted	Negative	Negative
VLAB GP0304	UK	Negative	Positive	Unknown	Not Tested	Not Tested	Not boosted	Negative	Negative
VLAB GP0305	UK	Negative	Positive	Unknown	Not Tested	Not Tested	Not boosted	Negative	Negative
VLAB GP0306	UK	2 x Inconclusive Reactor	Positive	No Visible Lesion	Not Tested	Not Tested	Boosted	Positive	Positive
VLAB GP0307	UK	2 x Inconclusive Reactor	Positive	Visible Lesion	Not Tested	Not Tested	Boosted	Positive	Positive
VLAB GP0308	UK	2 x Inconclusive Reactor	Positive	No Visible Lesion	Not Tested	Not Tested	Boosted	Positive	Positive
VLAB GP0309	UK	2 x Inconclusive Reactor	Positive	No Visible Lesion	Not Tested	Not Tested	Boosted	Positive	Negative
VLAB GP0310	UK	2 x Inconclusive Reactor	Positive	No Visible Lesion	Not Tested	Negative	Boosted	Positive	Positive
VLAB GP0311	UK	Negative	Positive	No Visible Lesion	Not Tested	Not Tested	Not boosted	Negative	Negative
VLAB GP0312	UK	1 x Inconclusive Reactor	Positive	No Visible Lesion	Not Tested	Not Tested	Not boosted	Negative	Negative
VLAB GP0313	UK	Negative	Positive	No Visible Lesion	Not Tested	Not Tested	Not boosted	Negative	Negative
VLAB GP0314	UK	Negative	Positive	No Visible Lesion	Not Tested	Not Tested	Not boosted	Negative	Negative
VLAB GP0315	UK	Negative	Positive	No Visible Lesion	Not Tested	Not Tested	Not boosted	Negative	Negative
VLAB GP0317	UK	Negative	Positive	No Visible Lesion	Not Tested	Not Tested	Not boosted	Positive	Negative
VLAB GP0318	UK	Negative	Positive	No Visible Lesion	Not Tested	Not Tested	Not boosted	Negative	Negative
VLAB GP0319	UK	Negative	Positive	No Visible Lesion	Not Tested	Not Tested	Not boosted	Negative	Negative
VLAB GP0320	UK	Negative	Positive	No Visible Lesion	Not Tested	Not Tested	Not boosted	Negative	Negative
VLAB GP0321	UK	Negative	Positive	No Visible Lesion	Not Tested	Not Tested	Not boosted	Negative	Negative
VLAB GP0322	UK	Negative	Positive	No Visible Lesion	Not Tested	Not Tested	Not boosted	Negative	Negative
VLAB GP0323	UK	2 x Inconclusive Reactor	Positive	No Visible Lesion	Not Tested	Not Tested	Boosted	Positive	Positive
VLAB GP0324	UK	Negative	Positive	No Visible Lesion	Not Tested	Not Tested	Not boosted	Negative	Negative
VLAB GP0325	UK	Negative	Positive	Visible Lesion	Not Tested	Not Tested	Not boosted	Positive	Positive
VLAB GP0326	UK	Negative	Positive	No Visible Lesion	Not Tested	Not Tested	Not boosted	Negative	Negative
VLAB GP0327	UK	Negative	Positive	No Visible Lesion	Not Tested	Not Tested	Not boosted	Negative	Negative
VLAB GP0328	UK	1 x Inconclusive Reactor	Positive	No Visible Lesion	Not Tested	Not Tested	Boosted	Positive	Positive
VLAB GP0329	UK	1 x Inconclusive Reactor	Positive	No Visible Lesion	Not Tested	Not Tested	Boosted	Positive	Negative
VLAB GP0330	UK	1 x Inconclusive Reactor	Positive	Visible Lesion	Not Tested	Not Tested	Boosted	Positive	Positive
VLAB GP0331	UK	2 x Inconclusive Reactor	Positive	No Visible Lesion	Not Tested	Not Tested	Boosted	Positive	Positive
VLAB GP0332	UK	Negative	Positive	No Visible Lesion	Not Tested	Not Tested	Not boosted	Negative	Negative
VLAB GP0333	UK	Negative	Positive	No Visible Lesion	Not Tested	Not Tested	Not boosted	Positive	Positive
VLAB GP0334	UK	Negative	Positive	No Visible Lesion	Not Tested	Not Tested	Not boosted	Negative	Negative
VLAB GP0335	UK	Negative	Positive	No Visible Lesion	Not Tested	Not Tested	Not boosted	Negative	Negative
VLAB GP0336	UK	Negative	Positive	No Visible Lesion	Not Tested	Not Tested	Not boosted	Negative	Negative
VLAB GP0337	UK	Negative	Positive	No Visible Lesion	Not Tested	Not Tested	Not boosted	Negative	Negative
VLAB GP0338	UK	Negative	Positive	No Visible Lesion	Not Tested	Not Tested	Not boosted	Positive	Positive
VLAB GP0339	UK	Negative	Positive	No Visible Lesion	Not Tested	Not Tested	Not boosted	Negative	Negative
VLAB GP0340	UK	Negative	Positive	No Visible Lesion	Not Tested	Not Tested	Not boosted	Negative	Negative
VLAB GP0341	UK	Negative	Positive	No Visible Lesion	Not Tested	Not Tested	Not boosted	Negative	Negative
VLAB GP0342	UK	Negative	Positive	No Visible Lesion	Not Tested	Not Tested	Not boosted	Negative	Negative
VLAB GP0343	UK	Negative	Positive	No Visible Lesion	Not Tested	Not Tested	Not boosted	Positive	Negative
VLAB GP0344	UK	Negative	Positive	No Visible Lesion	Not Tested	Not Tested	Not boosted	Negative	Negative
VLAB GP0345	UK	Negative	Positive	No Visible Lesion	Not Tested	Not Tested	Not boosted	Negative	Negative
VLAB GP0346	UK	Negative	Positive	No Visible Lesion	Not Tested	Not Tested	Not boosted	Positive	Negative
VLAB GP0347	UK	Negative	Positive	No Visible Lesion	Not Tested	Not Tested	Not boosted	Negative	Negative
VLAB GP0348	UK	Negative	Positive	No Visible Lesion	Not Tested	Negative	Not boosted	Negative	Negative
VLAB GP0349	UK	1 x Inconclusive Reactor	Positive	No Visible Lesion	Not Tested	Negative	Boosted	Positive	Positive
VLAB GP0350	UK	Negative	Positive	No Visible Lesion	Not Tested	Negative	Not boosted	Positive	Positive
VLAB GP0351	UK	Negative	Positive	No Visible Lesion	Not Tested	Negative	Not boosted	Negative	Negative
VLAB GP0352	UK	Negative	Positive	No Visible Lesion	Not Tested	Negative	Not boosted	Negative	Negative
VLAB GP0353	UK	Negative	Positive	No Visible Lesion	Not Tested	Not Tested	Not boosted	Negative	Negative
VLAB GP0354	UK	Negative	Positive	No Visible Lesion	Not Tested	Not Tested	Not boosted	Positive	Negative
VLAB GP0355	UK	Negative	Positive	Unknown	Not Tested	Not Tested	Not boosted	Negative	Negative
VLAB GP0356	UK	Negative	Positive	Unknown	Not Tested	Not Tested	Not boosted	Negative	Negative
VLAB GP0357	UK	Negative	Positive	Unknown	Not Tested	Not Tested	Not boosted	Negative	Negative
VLAB GP0358	UK	Negative	Positive	Unknown	Not Tested	Not Tested	Not boosted	Negative	Negative
VLAB GP0359	UK	Negative	Positive	Unknown	Not Tested	Not Tested	Not boosted	Negative	Negative
VLAB GP0360	UK	2 x Inconclusive Reactor	Positive	No Visible Lesion	Not Tested	Not Tested	Boosted	Positive	Positive
VLAB GP0361	UK	1 x Inconclusive Reactor	Positive	No Visible Lesion	Not Tested	Not Tested	Boosted	Positive	Positive
VLAB GP0362	UK	Negative	Positive	Unknown	Not Tested	Not Tested	Not boosted	Negative	Negative
VLAB GP0363	UK	Negative	Positive	Unknown	Not Tested	Not Tested	Not boosted	Negative	Negative
VLAB GP0364	UK	2 x Inconclusive Reactor	Positive	No Visible Lesion	Not Tested	Not Tested	Boosted	Positive	Positive
VLAB GP0365	UK	2 x Inconclusive Reactor	Positive	No Visible Lesion	Not Tested	Negative	Boosted	Positive	Positive
VLAB GP0367	UK	Negative	Positive	No Visible Lesion	Not Tested	Negative	Not boosted	Negative	Negative
VLAB GP0368	UK	Negative	Positive	No Visible Lesion	Not Tested	Negative	Not boosted	Negative	Negative
VLAB GP0369	UK	Negative	Positive	No Visible Lesion	Not Tested	Negative	Not boosted	Negative	Negative
VLAB GP0370	UK	2 x Inconclusive Reactor	Positive	No Visible Lesion	Not Tested	Not Tested	Boosted	Positive	Positive
VLAB GP0371	UK	2 x Inconclusive Reactor	Positive	No Visible Lesion	Not Tested	Not Tested	Boosted	Negative	Negative
VLAB GP0372	UK	2 x Inconclusive Reactor	Positive	No Visible Lesion	Not Tested	Not Tested	Boosted	Positive	Positive
VLAB GP0373	UK	2 x Inconclusive Reactor	Positive	No Visible Lesion	Not Tested	Not Tested	Boosted	Positive	Positive
VLAB GP0374	UK	2 x Inconclusive Reactor	Positive	No Visible Lesion	Not Tested	Negative	Boosted	Positive	Positive
VLAB GP0375	UK	Negative	Positive	No Visible Lesion	Not Tested	Not Tested	Not boosted	Negative	Negative
VLAB GP0376	UK	Negative	Positive	No Visible Lesion	Not Tested	Not Tested	Not boosted	Negative	Negative
VLAB GP0377	UK	Negative	Positive	No Visible Lesion	Not Tested	Not Tested	Not boosted	Negative	Negative
VLAB GP0378	UK	1 x Inconclusive Reactor	Positive	No Visible Lesion	Not Tested	Not Tested	Not boosted	Positive	Positive
VLAB GP0379	UK	1 x Inconclusive Reactor	Positive	Visible Lesion	Not Tested	Not Tested	Not boosted	Positive	Positive
VLAB GP0380	UK	2 x Inconclusive Reactor	Positive	No Visible Lesion	Not Tested	Not Tested	Not boosted	Positive	Positive
VLAB GP0381	UK	2 x Inconclusive Reactor	Positive	No Visible Lesion	Not Tested	Not Tested	Not boosted	Negative	Negative
VLAB GP0382	UK	2 x Inconclusive Reactor	Positive	No Visible Lesion	Not Tested	Not Tested	Boosted	Positive	Positive
VLAB GP0383	UK	2 x Inconclusive Reactor	Positive	No Visible Lesion	Not Tested	Not Tested	Boosted	Positive	Positive
VLAB GP0384	UK	2 x Inconclusive Reactor	Positive	No Visible Lesion	Not Tested	Not Tested	Boosted	Positive	Positive
VLAB GP0385	UK	Negative	Positive	No Visible Lesion	Not Tested	Negative	Not boosted	Negative	Negative
VLAB GP0386	UK	Negative	Positive	No Visible Lesion	Not Tested	Negative	Not boosted	Negative	Negative
VLAB GP0387	UK	2 x Inconclusive Reactor	Positive	No Visible Lesion	Not Tested	Not Tested	Boosted	Positive	Positive
VLAB GP0388	UK	2 x Inconclusive Reactor	Positive	No Visible Lesion	Not Tested	Not Tested	Boosted	Positive	Positive
VLAB GP0389	UK	2 x Inconclusive Reactor	Positive	No Visible Lesion	Not Tested	Negative	Boosted	Positive	Positive
VLAB GP0390	UK	2 x Inconclusive Reactor	Positive	No Visible Lesion	Not Tested	Negative	Boosted	Positive	Negative
VLAB GP0391	UK	2 x Inconclusive Reactor	Positive	No Visible Lesion	Not Tested	Not Tested	Not boosted	Positive	Positive
VLAB GP0392	UK	2 x Inconclusive Reactor	Positive	No Visible Lesion	Not Tested	Not Tested	Not boosted	Positive	Positive
VLAB GP0393	UK	2 x Inconclusive Reactor	Positive	No Visible Lesion	Not Tested	Not Tested	Boosted	Positive	Positive
VLAB GP0394	UK	2 x Inconclusive Reactor	Positive	No Visible Lesion	Not Tested	Not Tested	Boosted	Positive	Positive
VLAB GP0395	UK	2 x Inconclusive Reactor	Positive	No Visible Lesion	Not Tested	Not Tested	Boosted	Positive	Positive
VLAB GP0396	UK	2 x Inconclusive Reactor	Positive	No Visible Lesion	Not Tested	Not Tested	Boosted	Positive	Positive
VLAB GP0397	UK	Negative	Positive	No Visible Lesion	Not Tested	Not Tested	Not boosted	Negative	Negative
VLAB GP0398	UK	Negative	Positive	No Visible Lesion	Not Tested	Not Tested	Not boosted	Negative	Negative
VLAB GP0399	UK	Negative	Positive	No Visible Lesion	Not Tested	Not Tested	Not boosted	Negative	Negative
VLAB GP0400	UK	Negative	Positive	No Visible Lesion	Not Tested	Not Tested	Not boosted	Negative	Negative
VLAB GP0401	UK	Negative	Positive	No Visible Lesion	Not Tested	Not Tested	Not boosted	Positive	Negative
VLAB GP0402	UK	Negative	Positive	No Visible Lesion	Not Tested	Not Tested	Not boosted	Negative	Negative
VLAB GP0403	UK	1 x Inconclusive Reactor	Positive	No Visible Lesion	Not Tested	Not Tested	Not boosted	Negative	Negative
VLAB GP0404	UK	Negative	Positive	No Visible Lesion	Not Tested	Not Tested	Not boosted	Negative	Negative
VLAB GP0405	UK	Negative	Positive	No Visible Lesion	Not Tested	Not Tested	Not boosted	Negative	Negative
VLAB GP0406	UK	Negative	Positive	No Visible Lesion	Not Tested	Not Tested	Not boosted	Negative	Negative
VLAB GP0407	UK	Negative	Positive	No Visible Lesion	Not Tested	Not Tested	Not boosted	Negative	Negative
VLAB GP0408	UK	Negative	Positive	No Visible Lesion	Not Tested	Not Tested	Not boosted	Negative	Negative
VLAB GP0409	UK	Negative	Positive	No Visible Lesion	Not Tested	Not Tested	Not boosted	Negative	Negative
VLAB GP0410	UK	Negative	Positive	No Visible Lesion	Not Tested	Not Tested	Not boosted	Negative	Negative
VLAB GP0411	UK	Negative	Positive	No Visible Lesion	Not Tested	Not Tested	Not boosted	Negative	Negative
VLAB GP0412	UK	Negative	Positive	No Visible Lesion	Not Tested	Not Tested	Not boosted	Negative	Negative
VLAB GP0414	UK	Negative	Positive	No Visible Lesion	Not Tested	Not Tested	Not boosted	Negative	Negative
VLAB GP0415	UK	Negative	Positive	No Visible Lesion	Not Tested	Not Tested	Not boosted	Negative	Negative
VLAB GP0416	UK	Negative	Positive	No Visible Lesion	Not Tested	Not Tested	Not boosted	Negative	Negative
VLAB GP0417	UK	Negative	Positive	No Visible Lesion	Not Tested	Not Tested	Not boosted	Negative	Negative
VLAB GP0418	UK	Negative	Positive	No Visible Lesion	Not Tested	Not Tested	Not boosted	Negative	Negative
VLAB GP0419	UK	Negative	Positive	Unknown	Not Tested	Not Tested	Not boosted	Negative	Negative
VLAB GP0420	UK	Negative	Positive	Unknown	Not Tested	Not Tested	Not boosted	Negative	Negative
VLAB GP0421	UK	2 x Inconclusive Reactor	Positive	No Visible Lesion	Not Tested	Not Tested	Boosted	Positive	Positive
VLAB GP0422	UK	1 x Inconclusive Reactor	Positive	No Visible Lesion	Not Tested	Not Tested	Not boosted	Negative	Negative
VLAB GP0423	UK	2 x Inconclusive Reactor	Positive	No Visible Lesion	Not Tested	Not Tested	Boosted	Positive	Positive
VLAB GP0424	UK	2 x Inconclusive Reactor	Positive	No Visible Lesion	Not Tested	Not Tested	Not boosted	Positive	Positive
VLAB GP0425	UK	2 x Inconclusive Reactor	Positive	No Visible Lesion	Not Tested	Not Tested	Not boosted	Positive	Positive
VLAB GP0426	UK	2 x Inconclusive Reactor	Positive	No Visible Lesion	Not Tested	Not Tested	Not boosted	Positive	Positive
VLAB GP0427	UK	2 x Inconclusive Reactor	Positive	No Visible Lesion	Not Tested	Not Tested	Boosted	Positive	Positive
VLAB GP0428	UK	2 x Inconclusive Reactor	Positive	No Visible Lesion	Not Tested	Negative	Boosted	Positive	Positive
VLAB GP0429	UK	2 x Inconclusive Reactor	Positive	No Visible Lesion	Not Tested	Negative	Boosted	Positive	Positive
VLAB GP0430	UK	2 x Inconclusive Reactor	Positive	No Visible Lesion	Not Tested	Not Tested	Boosted	Positive	Positive
VLAB GP0431	UK	Negative	Positive	No Visible Lesion	Not Tested	Not Tested	Not boosted	Negative	Negative
VLAB GP0432	UK	Negative	Positive	No Visible Lesion	Not Tested	Not Tested	Not boosted	Negative	Negative
VLAB GP0433	UK	Negative	Positive	No Visible Lesion	Not Tested	Not Tested	Not boosted	Negative	Negative
VLAB GP0435	UK	Negative	Positive	No Visible Lesion	Not Tested	Not Tested	Not boosted	Negative	Negative
VLAB GP0436	UK	Negative	Positive	No Visible Lesion	Not Tested	Not Tested	Not boosted	Negative	Negative
VLAB GP0437	UK	Negative	Positive	No Visible Lesion	Not Tested	Not Tested	Not boosted	Negative	Negative
VLAB GP0438	UK	Negative	Positive	Unknown	Not Tested	Not Tested	Not boosted	Negative	Negative
VLAB GP0439	UK	Negative	Positive	No Visible Lesion	Not Tested	Not Tested	Not boosted	Negative	Negative
VLAB GP0441	UK	Negative	Positive	No Visible Lesion	Not Tested	Not Tested	Not boosted	Negative	Negative
VLAB GP0442	UK	Negative	Positive	No Visible Lesion	Not Tested	Not Tested	Not boosted	Negative	Negative
VLAB GP0443	UK	Negative	Positive	No Visible Lesion	Not Tested	Not Tested	Not boosted	Negative	Negative
VLAB GP0444	UK	Negative	Positive	No Visible Lesion	Not Tested	Negative	Not boosted	Negative	Negative
VLAB GP0445	UK	Negative	Positive	No Visible Lesion	Not Tested	Negative	Not boosted	Negative	Negative
VLAB GP0446	UK	Negative	Positive	No Visible Lesion	Not Tested	Negative	Not boosted	Negative	Negative
VLAB GP0448	UK	Negative	Positive	No Visible Lesion	Not Tested	Not Tested	Not boosted	Negative	Negative
VLAB GP0450	UK	2 x Inconclusive Reactor	Positive	No Visible Lesion	Not Tested	Not Tested	Boosted	Positive	Positive
VLAB GP0451	UK	2 x Inconclusive Reactor	Positive	No Visible Lesion	Not Tested	Not Tested	Boosted	Positive	Positive
VLAB GP0452	UK	2 x Inconclusive Reactor	Positive	No Visible Lesion	Not Tested	Not Tested	Boosted	Positive	Positive
VLAB GP0453	UK	2 x Inconclusive Reactor	Positive	No Visible Lesion	Not Tested	Not Tested	Boosted	Positive	Positive
VLAB GP0454	UK	Negative	Positive	No Visible Lesion	Not Tested	Not Tested	Not boosted	Positive	Positive
VLAB GP0455	UK	Negative	Positive	No Visible Lesion	Not Tested	Not Tested	Not boosted	Negative	Negative
VLAB GP0456	UK	Negative	Positive	No Visible Lesion	Not Tested	Not Tested	Not boosted	Negative	Negative
VLAB GP0457	UK	Negative	Positive	No Visible Lesion	Not Tested	Not Tested	Not boosted	Negative	Negative
VLAB GP0458	UK	Negative	Positive	No Visible Lesion	Not Tested	Not Tested	Not boosted	Negative	Negative
VLAB GP0460	UK	Negative	Positive	No Visible Lesion	Not Tested	Not Tested	Not boosted	Positive	Negative
VLAB GP0461	UK	Negative	Positive	No Visible Lesion	Not Tested	Not Tested	Not boosted	Negative	Negative
VLAB GP0462	UK	Negative	Positive	No Visible Lesion	Not Tested	Not Tested	Not boosted	Negative	Negative
VLAB GP0463	UK	Negative	Positive	No Visible Lesion	Not Tested	Not Tested	Not boosted	Negative	Negative
VLAB GP0464	UK	Negative	Positive	No Visible Lesion	Not Tested	Not Tested	Not boosted	Negative	Negative
VLAB GP0465	UK	Negative	Positive	No Visible Lesion	Not Tested	Not Tested	Not boosted	Negative	Negative
VLAB GP0466	UK	Negative	Positive	No Visible Lesion	Not Tested	Not Tested	Not boosted	Negative	Negative
VLAB GP0467	UK	Negative	Positive	No Visible Lesion	Not Tested	Not Tested	Not boosted	Negative	Negative
VLAB GP0468	UK	Negative	Positive	No Visible Lesion	Not Tested	Not Tested	Not boosted	Negative	Negative
VLAB GP0469	UK	Negative	Positive	No Visible Lesion	Not Tested	Not Tested	Not boosted	Negative	Negative
VLAB GP0470	UK	Negative	Positive	No Visible Lesion	Not Tested	Not Tested	Not boosted	Negative	Negative
VLAB GP0471	UK	2 x Inconclusive Reactor	Positive	No Visible Lesion	Not Tested	Negative	Not boosted	Positive	Negative
VLAB GP0472	UK	1 x Inconclusive Reactor	Positive	No Visible Lesion	Not Tested	Negative	Not boosted	Positive	Positive
VLAB GP0473	UK	2 x Inconclusive Reactor	Positive	No Visible Lesion	Not Tested	Not Tested	Boosted	Positive	Positive
VLAB GP0474	UK	2 x Inconclusive Reactor	Positive	Visible Lesion	Not Tested	Mycobacterium bovis	Boosted	Positive	Positive
VLAB GP0475	UK	Negative	Positive	No Visible Lesion	Not Tested	Not Tested	Not boosted	Positive	Positive
VLAB GP0476	UK	Negative	Positive	Visible Lesion	Not Tested	Mycobacterium bovis	Not boosted	Positive	Positive
VLAB GP0477	UK	Negative	Positive	No Visible Lesion	Not Tested	Negative	Not boosted	Negative	Negative
VLAB GP0478	UK	Negative	Positive	No Visible Lesion	Not Tested	Not Tested	Not boosted	Positive	Positive
VLAB GP0479	UK	Negative	Positive	No Visible Lesion	Not Tested	Not Tested	Not boosted	Negative	Negative
VLAB GP0480	UK	2 x Inconclusive Reactor	Positive	Visible Lesion	Not Tested	Not Tested	Boosted	Positive	Positive
VLAB GP0481	UK	2 x Inconclusive Reactor	Positive	No Visible Lesion	Not Tested	Not Tested	Boosted	Positive	Positive
VLAB GP0482	UK	2 x Inconclusive Reactor	Positive	No Visible Lesion	Not Tested	Not Tested	Boosted	Positive	Positive
VLAB GP0483	UK	2 x Inconclusive Reactor	Positive	No Visible Lesion	Not Tested	Not Tested	Boosted	Positive	Negative
VLAB GP0484	UK	2 x Inconclusive Reactor	Positive	No Visible Lesion	Not Tested	Not Tested	Boosted	Positive	Positive
VLAB GP0485	UK	2 x Inconclusive Reactor	Positive	No Visible Lesion	Not Tested	Not Tested	Boosted	Positive	Positive
VLAB GP0486	UK	Negative	Positive	No Visible Lesion	Not Tested	Not Tested	Not boosted	Negative	Negative
VLAB GP0487	UK	2 x Inconclusive Reactor	Positive	No Visible Lesion	Not Tested	Negative	Not boosted	Negative	Negative
VLAB GP0488	UK	2 x Inconclusive Reactor	Positive	No Visible Lesion	Not Tested	Negative	Not boosted	Positive	Positive
VLAB GP0489	UK	2 x Inconclusive Reactor	Positive	No Visible Lesion	Not Tested	Negative	Boosted	Positive	Positive
VLAB GP0490	UK	2 x Inconclusive Reactor	Positive	No Visible Lesion	Not Tested	Negative	Boosted	Positive	Positive
VLAB GP0491	UK	2 x Inconclusive Reactor	Positive	No Visible Lesion	Not Tested	Not Tested	Boosted	Positive	Positive
VLAB GP0492	UK	2 x Inconclusive Reactor	Positive	No Visible Lesion	Not Tested	Not Tested	Boosted	Positive	Positive
VLAB GP0493	UK	Negative	Positive	No Visible Lesion	Not Tested	Not Tested	Not boosted	Negative	Negative
VLAB GP0494	UK	Negative	Positive	Unknown	Not Tested	Not Tested	Not boosted	Negative	Negative
VLAB GP0495	UK	Negative	Positive	No Visible Lesion	Not Tested	Not Tested	Not boosted	Negative	Negative
VLAB GP0496	UK	Negative	Positive	Unknown	Not Tested	Not Tested	Not boosted	Negative	Negative
VLAB GP0497	UK	Negative	Positive	No Visible Lesion	Not Tested	Not Tested	Not boosted	Negative	Negative
VLAB GP0498	UK	Negative	Positive	No Visible Lesion	Not Tested	Not Tested	Not boosted	Negative	Negative
VLAB GP0499	UK	Negative	Positive	Unknown	Not Tested	Not Tested	Not boosted	Negative	Negative
VLAB GP0502	UK	2 x Inconclusive Reactor	Positive	Visible Lesion	Not Tested	Not Tested	Boosted	Positive	Positive
VLAB GP0503	UK	2 x Inconclusive Reactor	Positive	No Visible Lesion	Not Tested	Negative	Boosted	Positive	Positive
VLAB GP0504	UK	1 x Inconclusive Reactor	Positive	No Visible Lesion	Not Tested	Negative	Boosted	Positive	Positive
VLAB GP0505	UK	1 x Inconclusive Reactor	Positive	No Visible Lesion	Not Tested	Negative	Boosted	Positive	Positive
VLAB GP0506	UK	Negative	Positive	No Visible Lesion	Not Tested	Negative	Not boosted	Negative	Negative
VLAB GP0507	UK	Negative	Positive	No Visible Lesion	Not Tested	Negative	Not boosted	Negative	Negative
VLAB GP0508	UK	Negative	Positive	No Visible Lesion	Not Tested	Negative	Not boosted	Positive	Negative
VLAB GP0509	UK	Negative	Positive	No Visible Lesion	Not Tested	Negative	Not boosted	Negative	Negative
VLAB GP0510	UK	2 x Inconclusive Reactor	Positive	No Visible Lesion	Not Tested	Not Tested	Boosted	Negative	Negative
VLAB GP0511	UK	Negative	Positive	No Visible Lesion	Not Tested	Not Tested	Not boosted	Positive	Positive
VLAB GP0513	UK	Negative	Positive	No Visible Lesion	Not Tested	Not Tested	Not boosted	Negative	Negative
VLAB GP0514	UK	Negative	Positive	No Visible Lesion	Not Tested	Not Tested	Not boosted	Negative	Negative
VLAB GP0515	UK	Negative	Positive	No Visible Lesion	Not Tested	Not Tested	Not boosted	Negative	Negative
VLAB GP0516	UK	Negative	Positive	No Visible Lesion	Not Tested	Not Tested	Not boosted	Positive	Positive
VLAB GP0517	UK	Negative	Positive	No Visible Lesion	Not Tested	Not Tested	Not boosted	Negative	Negative
VLAB GP0518	UK	Negative	Positive	No Visible Lesion	Not Tested	Not Tested	Not boosted	Negative	Negative
VLAB GP0519	UK	Negative	Positive	No Visible Lesion	Not Tested	Not Tested	Not boosted	Negative	Negative
VLAB GP0520	UK	Negative	Positive	No Visible Lesion	Not Tested	Not Tested	Not boosted	Negative	Negative
VLAB GP0521	UK	Negative	Positive	No Visible Lesion	Not Tested	Not Tested	Not boosted	Negative	Negative
VLAB GP0522	UK	Negative	Positive	No Visible Lesion	Not Tested	Not Tested	Not boosted	Negative	Negative
VLAB GP0523	UK	Negative	Positive	No Visible Lesion	Not Tested	Not Tested	Not boosted	Negative	Negative
VLAB GP0524	UK	Negative	Positive	No Visible Lesion	Not Tested	Not Tested	Not boosted	Negative	Negative
VLAB GP0525	UK	Negative	Positive	No Visible Lesion	Not Tested	Not Tested	Not boosted	Negative	Negative
VLAB GP0526	UK	1 x Inconclusive Reactor	Positive	No Visible Lesion	Not Tested	Negative	Not boosted	Positive	Positive
VLAB GP0527	UK	2 x Inconclusive Reactor	Positive	No Visible Lesion	Not Tested	Negative	Boosted	Positive	Positive
VLAB GP0528	UK	2 x Inconclusive Reactor	Positive	No Visible Lesion	Not Tested	Negative	Boosted	Positive	Positive
VLAB GP0529	UK	2 x Inconclusive Reactor	Positive	No Visible Lesion	Not Tested	Negative	Boosted	Positive	Positive
VLAB GP0530	UK	Negative	Positive	Visible Lesion	Not Tested	Not Tested	Not boosted	Negative	Negative
VLAB GP0531	UK	1 x Inconclusive Reactor	Positive	No Visible Lesion	Not Tested	Not Tested	Not boosted	Negative	Negative
VLAB GP0532	UK	Negative	Positive	Visible Lesion	Not Tested	Not Tested	Not boosted	Positive	Negative
VLAB GP0533	UK	Negative	Positive	No Visible Lesion	Not Tested	Not Tested	Not boosted	Negative	Negative
VLAB GP0534	UK	1 x Inconclusive Reactor	Positive	Visible Lesion	Not Tested	Not Tested	Not boosted	Negative	Negative
VLAB GP0535	UK	Negative	Positive	Visible Lesion	Not Tested	Not Tested	Not boosted	Negative	Negative
VLAB GP0536	UK	Negative	Positive	No Visible Lesion	Not Tested	Not Tested	Not boosted	Positive	Positive
VLAB GP0537	UK	Negative	Positive	No Visible Lesion	Not Tested	Not Tested	Not boosted	Positive	Positive
VLAB GP0538	UK	1 x Inconclusive Reactor	Positive	No Visible Lesion	Not Tested	Not Tested	Not boosted	Positive	Positive
VLAB GP0539	UK	Negative	Positive	No Visible Lesion	Not Tested	Not Tested	Not boosted	Positive	Positive
VLAB GP0540	UK	1 x Inconclusive Reactor	Positive	No Visible Lesion	Not Tested	Not Tested	Not boosted	Negative	Negative
VLAB GP0541	UK	Negative	Positive	No Visible Lesion	Not Tested	Not Tested	Not boosted	Negative	Negative
VLAB GP0542	UK	Negative	Positive	No Visible Lesion	Not Tested	Not Tested	Not boosted	Negative	Negative
VLAB GP0543	UK	Negative	Positive	Visible Lesion	Not Tested	Not Tested	Not boosted	Positive	Positive
VLAB GP0544	UK	Negative	Positive	Visible Lesion	Not Tested	Not Tested	Not boosted	Negative	Negative
VLAB GP0545	UK	Negative	Positive	Visible Lesion	Not Tested	Not Tested	Not boosted	Positive	Positive
VLAB GP0546	UK	Negative	Positive	Visible Lesion	Not Tested	Not Tested	Not boosted	Negative	Negative
VLAB GP0547	UK	Negative	Positive	Visible Lesion	Not Tested	Mycobacterium bovis	Not boosted	Positive	Positive
VLAB GP0548	UK	Negative	Positive	Visible Lesion	Not Tested	Not Tested	Not boosted	Negative	Negative
VLAB GP0549	UK	Negative	Positive	Visible Lesion	Not Tested	Not Tested	Not boosted	Negative	Negative
VLAB GP0550	UK	Negative	Positive	Visible Lesion	Not Tested	Mycobacterium bovis	Not boosted	Positive	Positive
VLAB GP0551	UK	Negative	Positive	No Visible Lesion	Not Tested	Not Tested	Not boosted	Negative	Negative
VLAB GP0552	UK	Negative	Positive	No Visible Lesion	Not Tested	Not Tested	Not boosted	Positive	Negative
VLAB GP0553	UK	1 x Inconclusive Reactor	Positive	Visible Lesion	Not Tested	Not Tested	Not boosted	Negative	Negative
VLAB GP0554	UK	Negative	Positive	Visible Lesion	Not Tested	Not Tested	Not boosted	Positive	Negative
VLAB GP0555	UK	Negative	Positive	No Visible Lesion	Not Tested	Not Tested	Not boosted	Negative	Negative
VLAB GP0556	UK	1 x Inconclusive Reactor	Positive	Visible Lesion	Not Tested	Not Tested	Not boosted	Negative	Negative
VLAB GP0557	UK	1 x Inconclusive Reactor	Positive	No Visible Lesion	Not Tested	Not Tested	Not boosted	Positive	Positive
VLAB GP0558	UK	Negative	Positive	No Visible Lesion	Not Tested	Not Tested	Not boosted	Positive	Positive
VLAB GP0559	UK	Negative	Positive	No Visible Lesion	Not Tested	Not Tested	Not boosted	Negative	Negative
VLAB GP0560	UK	Negative	Positive	No Visible Lesion	Not Tested	Not Tested	Not boosted	Negative	Negative
VLAB GP0561	UK	Negative	Positive	No Visible Lesion	Not Tested	Not Tested	Not boosted	Positive	Positive
VLAB GP0562	UK	Negative	Positive	No Visible Lesion	Not Tested	Not Tested	Not boosted	Positive	Positive
VLAB GP0563	UK	Negative	Positive	Visible Lesion	Not Tested	Not Tested	Not boosted	Positive	Positive
VLAB GP0564	UK	Negative	Positive	No Visible Lesion	Not Tested	Mycobacterium bovis	Not boosted	Positive	Positive
VLAB GP0565	UK	Negative	Positive	Visible Lesion	Not Tested	Not Tested	Not boosted	Positive	Positive
VLAB GP0566	UK	Negative	Positive	No Visible Lesion	Not Tested	Not Tested	Not boosted	Negative	Negative
VLAB GP0567	UK	Negative	Positive	No Visible Lesion	Not Tested	Negative	Not boosted	Negative	Negative
VLAB GP0568	UK	Negative	Positive	No Visible Lesion	Not Tested	Negative	Not boosted	Negative	Negative
VLAB GP0569	UK	Negative	Positive	No Visible Lesion	Not Tested	Negative	Not boosted	Negative	Negative
VLAB GP0570	UK	Negative	Positive	No Visible Lesion	Not Tested	Negative	Not boosted	Negative	Negative
VLAB GP0571	UK	Negative	Positive	No Visible Lesion	Not Tested	Negative	Not boosted	Negative	Negative
VLAB GP0572	UK	Negative	Positive	No Visible Lesion	Not Tested	Negative	Not boosted	Negative	Negative
VLAB GP0573	UK	2 x Inconclusive Reactor	Positive	No Visible Lesion	Not Tested	Not Tested	Boosted	Positive	Negative
VLAB GP0574	UK	1 x Inconclusive Reactor	Positive	No Visible Lesion	Not Tested	Not Tested	Boosted	Positive	Positive
VLAB GP0576	UK	1 x Inconclusive Reactor	Positive	No Visible Lesion	Not Tested	Not Tested	Boosted	Positive	Positive
VLAB GP0577	UK	Negative	Positive	No Visible Lesion	Not Tested	Not Tested	Not boosted	Negative	Negative
VLAB GP0578	UK	Negative	Positive	Visible Lesion	Not Tested	Not Tested	Not boosted	Negative	Negative
VLAB GP0579	UK	Negative	Positive	Visible Lesion	Not Tested	Not Tested	Not boosted	Negative	Negative
VLAB GP0580	UK	Negative	Positive	No Visible Lesion	Not Tested	Not Tested	Not boosted	Positive	Negative
VLAB GP0581	UK	Negative	Positive	No Visible Lesion	Not Tested	Not Tested	Not boosted	Positive	Positive
VLAB GP0582	UK	Negative	Positive	No Visible Lesion	Not Tested	Not Tested	Not boosted	Negative	Negative
VLAB GP0583	UK	Negative	Positive	No Visible Lesion	Not Tested	Not Tested	Not boosted	Negative	Negative
VLAB GP0584	UK	Negative	Positive	No Visible Lesion	Not Tested	Not Tested	Not boosted	Positive	Negative
VLAB GP0585	UK	Negative	Positive	No Visible Lesion	Not Tested	Not Tested	Not boosted	Positive	Positive
VLAB GP0586	UK	Negative	Positive	No Visible Lesion	Not Tested	Not Tested	Not boosted	Negative	Negative
VLAB GP0587	UK	Negative	Positive	Unknown	Not Tested	Not Tested	Not boosted	Positive	Positive
VLAB GP0588	UK	Negative	Positive	Visible Lesion	Not Tested	Not Tested	Not boosted	Positive	Positive
VLAB GP0589	UK	Negative	Positive	No Visible Lesion	Not Tested	Not Tested	Not boosted	Positive	Positive
VLAB GP0590	UK	Negative	Positive	Visible Lesion	Not Tested	Not Tested	Not boosted	Positive	Positive
VLAB GP0591	UK	Negative	Positive	Visible Lesion	Not Tested	Not Tested	Not boosted	Negative	Negative
VLAB GP0592	UK	Negative	Positive	No Visible Lesion	Not Tested	Not Tested	Not boosted	Negative	Negative
VLAB GP0593	UK	Negative	Positive	Visible Lesion	Not Tested	Not Tested	Not boosted	Positive	Negative
VLAB GP0594	UK	Negative	Positive	No Visible Lesion	Not Tested	Not Tested	Not boosted	Negative	Negative
VLAB GP0596	UK	Negative	Positive	No Visible Lesion	Not Tested	Not Tested	Not boosted	Negative	Negative
VLAB GP0597	UK	1 x Inconclusive Reactor	Positive	Visible Lesion	Not Tested	Not Tested	Not boosted	Positive	Positive
VLAB GP0598	UK	1 x Inconclusive Reactor	Positive	No Visible Lesion	Not Tested	Not Tested	Not boosted	Negative	Negative
VLAB GP0599	UK	1 x Inconclusive Reactor	Positive	No Visible Lesion	Not Tested	Not Tested	Not boosted	Positive	Positive
VLAB GP0600	UK	1 x Inconclusive Reactor	Positive	No Visible Lesion	Not Tested	Not Tested	Not boosted	Negative	Negative
VLAB GP0601	UK	Negative	Positive	No Visible Lesion	Not Tested	Not Tested	Not boosted	Positive	Positive
VLAB GP0603	UK	Negative	Positive	No Visible Lesion	Not Tested	Not Tested	Not boosted	Positive	Positive
VLAB GP0604	UK	Negative	Positive	No Visible Lesion	Not Tested	Not Tested	Not boosted	Negative	Negative
VLAB GP0605	UK	Negative	Positive	No Visible Lesion	Not Tested	Not Tested	Not boosted	Negative	Negative
VLAB GP0606	UK	Negative	Positive	No Visible Lesion	Not Tested	Not Tested	Not boosted	Negative	Negative
VLAB GP0607	UK	Negative	Positive	No Visible Lesion	Not Tested	Not Tested	Not boosted	Positive	Positive
VLAB GP0608	UK	Negative	Positive	No Visible Lesion	Not Tested	Not Tested	Not boosted	Negative	Negative
VLAB GP0609	UK	Negative	Positive	No Visible Lesion	Not Tested	Not Tested	Not boosted	Positive	Positive
VLAB GP0610	UK	Negative	Positive	Visible Lesion	Not Tested	Not Tested	Not boosted	Negative	Negative
VLAB GP0611	UK	Negative	Positive	No Visible Lesion	Not Tested	Not Tested	Not boosted	Positive	Positive
VLAB GP0612	UK	1 x Inconclusive Reactor	Positive	No Visible Lesion	Not Tested	Not Tested	Not boosted	Positive	Positive
VLAB GP0614	UK	Negative	Positive	No Visible Lesion	Not Tested	Not Tested	Not boosted	Positive	Positive
VLAB GP0615	UK	Negative	Positive	No Visible Lesion	Not Tested	Not Tested	Not boosted	Positive	Positive
VLAB GP0616	UK	Negative	Positive	No Visible Lesion	Not Tested	Not Tested	Not boosted	Positive	Negative
VLAB GP0617	UK	1 x Inconclusive Reactor	Positive	Visible Lesion	Not Tested	Not Tested	Not boosted	Positive	Positive
VLAB GP0618	UK	Negative	Positive	Visible Lesion	Not Tested	Not Tested	Not boosted	Positive	Positive
VLAB GP0619	UK	2 x Inconclusive Reactor	Positive	Visible Lesion	Not Tested	Not Tested	Not boosted	Negative	Negative
VLAB GP0620	UK	2 x Inconclusive Reactor	Positive	No Visible Lesion	Not Tested	Not Tested	Boosted	Positive	Positive
VLAB GP0621	UK	2 x Inconclusive Reactor	Positive	No Visible Lesion	Not Tested	Not Tested	Boosted	Negative	Negative
VLAB GP0622	UK	2 x Inconclusive Reactor	Positive	Unknown	Not Tested	Not Tested	Boosted	Negative	Negative
VLAB GP0623	UK	Negative	Positive	No Visible Lesion	Not Tested	Negative	Not boosted	Positive	Negative
VLAB GP0624	UK	Negative	Positive	No Visible Lesion	Not Tested	Negative	Not boosted	Negative	Negative
VLAB GP0625	UK	1 x Inconclusive Reactor	Positive	No Visible Lesion	Not Tested	Negative	Not boosted	Positive	Positive
VLAB GP0626	UK	Negative	Positive	No Visible Lesion	Not Tested	Negative	Not boosted	Negative	Negative
VLAB GP0627	UK	Negative	Positive	No Visible Lesion	Not Tested	Negative	Not boosted	Negative	Negative
VLAB GP0628	UK	Negative	Positive	No Visible Lesion	Not Tested	Negative	Not boosted	Negative	Negative
VLAB GP0629	UK	Negative	Positive	No Visible Lesion	Not Tested	Not Tested	Not boosted	Negative	Negative
VLAB GP0630	UK	Negative	Positive	No Visible Lesion	Not Tested	Not Tested	Not boosted	Negative	Negative
VLAB GP0631	UK	Negative	Positive	No Visible Lesion	Not Tested	Not Tested	Not boosted	Negative	Negative
VLAB GP0632	UK	Negative	Positive	No Visible Lesion	Not Tested	Not Tested	Not boosted	Negative	Negative
VLAB GP0634	UK	Negative	Positive	No Visible Lesion	Not Tested	Not Tested	Not boosted	Positive	Positive
VLAB GP0636	UK	Negative	Positive	No Visible Lesion	Not Tested	Not Tested	Not boosted	Negative	Negative
VLAB GP0637	UK	Negative	Positive	No Visible Lesion	Not Tested	Not Tested	Not boosted	Negative	Negative
VLAB GP0638	UK	Negative	Positive	No Visible Lesion	Not Tested	Not Tested	Not boosted	Negative	Negative
VLAB GP0639	UK	Negative	Positive	No Visible Lesion	Not Tested	Not Tested	Not boosted	Negative	Negative
VLAB GP0640	UK	Negative	Positive	No Visible Lesion	Not Tested	Not Tested	Not boosted	Negative	Negative
VLAB GP0641	UK	Negative	Positive	No Visible Lesion	Not Tested	Not Tested	Not boosted	Negative	Negative
VLAB GP0642	UK	Negative	Positive	No Visible Lesion	Not Tested	Not Tested	Not boosted	Negative	Negative
VLAB GP0643	UK	Negative	Positive	No Visible Lesion	Not Tested	Not Tested	Not boosted	Negative	Negative
VLAB GP0644	UK	Negative	Positive	No Visible Lesion	Not Tested	Not Tested	Not boosted	Negative	Negative
VLAB GP0645	UK	Negative	Positive	No Visible Lesion	Not Tested	Not Tested	Not boosted	Positive	Positive
VLAB GP0646	UK	Negative	Positive	Visible Lesion	Not Tested	Not Tested	Not boosted	Positive	Negative
VLAB GP0647	UK	Negative	Positive	No Visible Lesion	Not Tested	Not Tested	Not boosted	Negative	Negative
VLAB GP0648	UK	Negative	Positive	No Visible Lesion	Not Tested	Not Tested	Not boosted	Negative	Negative
VLAB GP0649	UK	Negative	Positive	No Visible Lesion	Not Tested	Not Tested	Not boosted	Positive	Positive
VLAB GP0650	UK	Negative	Positive	Visible Lesion	Not Tested	Not Tested	Not boosted	Positive	Negative
VLAB GP0651	UK	Negative	Positive	Visible Lesion	Not Tested	Not Tested	Not boosted	Positive	Positive
VLAB GP0652	UK	Negative	Positive	Visible Lesion	Not Tested	Not Tested	Not boosted	Positive	Negative
VLAB GP0653	UK	Negative	Positive	Visible Lesion	Not Tested	Not Tested	Not boosted	Positive	Positive
VLAB GP0654	UK	Negative	Positive	No Visible Lesion	Not Tested	Not Tested	Not boosted	Positive	Positive
VLAB GP0655	UK	Negative	Positive	No Visible Lesion	Not Tested	Not Tested	Not boosted	Positive	Positive
VLAB GP0656	UK	Negative	Positive	Visible Lesion	Not Tested	Not Tested	Not boosted	Negative	Negative
VLAB GP0658	UK	Negative	Positive	Visible Lesion	Not Tested	Not Tested	Not boosted	Positive	Negative
VLAB GP0659	UK	Negative	Positive	Visible Lesion	Not Tested	Not Tested	Not boosted	Positive	Positive
VLAB GP0660	UK	Negative	Positive	No Visible Lesion	Not Tested	Not Tested	Not boosted	Positive	Positive
VLAB GP0661	UK	Negative	Positive	Visible Lesion	Not Tested	Not Tested	Not boosted	Negative	Negative
VLAB GP0662	UK	Negative	Positive	Visible Lesion	Not Tested	Not Tested	Not boosted	Positive	Positive
VLAB GP0663	UK	Negative	Positive	No Visible Lesion	Not Tested	Not Tested	Not boosted	Negative	Negative
VLAB GP0664	UK	Negative	Positive	No Visible Lesion	Not Tested	Not Tested	Not boosted	Negative	Negative
VLAB GP0665	UK	1 x Inconclusive Reactor	Positive	No Visible Lesion	Not Tested	Negative	Boosted	Positive	Negative
VLAB GP0666	UK	2 x Inconclusive Reactor	Positive	No Visible Lesion	Not Tested	Not Tested	Boosted	Positive	Positive
VLAB GP0667	UK	2 x Inconclusive Reactor	Positive	No Visible Lesion	Not Tested	Negative	Boosted	Positive	Positive
VLAB GP0668	UK	Negative	Positive	Unknown	Not Tested	Not Tested	Not boosted	Negative	Negative
VLAB GP0669	UK	Negative	Positive	Unknown	Not Tested	Not Tested	Not boosted	Negative	Negative
VLAB GP0670	UK	Negative	Positive	No Visible Lesion	Not Tested	Not Tested	Not boosted	Negative	Negative
VLAB GP0671	UK	Negative	Positive	No Visible Lesion	Not Tested	Not Tested	Not boosted	Negative	Negative
VLAB GP0672	UK	Negative	Positive	No Visible Lesion	Not Tested	Not Tested	Not boosted	Negative	Negative
VLAB GP0673	UK	Negative	Positive	No Visible Lesion	Not Tested	Not Tested	Not boosted	Negative	Negative
VLAB GP0674	UK	1 x Inconclusive Reactor	Positive	No Visible Lesion	Not Tested	Not Tested	Boosted	Positive	Positive
VLAB GP0675	UK	1 x Inconclusive Reactor	Positive	No Visible Lesion	Not Tested	Not Tested	Boosted	Negative	Negative
VLAB GP0676	UK	1 x Inconclusive Reactor	Positive	No Visible Lesion	Not Tested	Not Tested	Boosted	Positive	Positive
VLAB GP0677	UK	1 x Inconclusive Reactor	Positive	No Visible Lesion	Not Tested	Not Tested	Boosted	Positive	Positive
VLAB GP0678	UK	2 x Inconclusive Reactor	Positive	No Visible Lesion	Not Tested	Not Tested	Boosted	Positive	Positive
VLAB GP0679	UK	2 x Inconclusive Reactor	Positive	No Visible Lesion	Not Tested	Not Tested	Boosted	Negative	Negative
VLAB GP0680	UK	2 x Inconclusive Reactor	Positive	No Visible Lesion	Not Tested	Not Tested	Not boosted	Positive	Positive
VLAB GP0681	UK	2 x Inconclusive Reactor	Positive	No Visible Lesion	Not Tested	Not Tested	Not boosted	Positive	Positive
VLAB GP0682	UK	Negative	Positive	Unknown	Not Tested	Not Tested	Not boosted	Negative	Negative
VLAB GP0683	UK	Negative	Positive	Unknown	Not Tested	Not Tested	Not boosted	Negative	Negative
VLAB GP0684	UK	Negative	Positive	Unknown	Not Tested	Not Tested	Not boosted	Negative	Negative
VLAB GP0685	UK	Negative	Positive	Unknown	Not Tested	Not Tested	Not boosted	Negative	Negative
VLAB GP0686	UK	Negative	Positive	Unknown	Not Tested	Not Tested	Not boosted	Negative	Negative
VLAB GP0687	UK	Negative	Positive	Unknown	Not Tested	Not Tested	Not boosted	Negative	Negative
VLAB GP0688	UK	Negative	Positive	Unknown	Not Tested	Not Tested	Not boosted	Negative	Negative
VLAB GP0689	UK	Negative	Positive	Unknown	Not Tested	Not Tested	Not boosted	Negative	Negative
VLAB GP0690	UK	Negative	Positive	Unknown	Not Tested	Not Tested	Not boosted	Negative	Negative
VLAB GP0691	UK	2 x Inconclusive Reactor	Positive	No Visible Lesion	Not Tested	Not Tested	Boosted	Positive	Positive
VLAB GP0692	UK	2 x Inconclusive Reactor	Positive	No Visible Lesion	Not Tested	Not Tested	Boosted	Positive	Positive
VLAB GP0693	UK	1 x Inconclusive Reactor	Positive	No Visible Lesion	Not Tested	Negative	Not boosted	Positive	Positive
VLAB GP0694	UK	2 x Inconclusive Reactor	Positive	No Visible Lesion	Not Tested	Not Tested	Boosted	Negative	Negative
VLAB GP0695	UK	1 x Inconclusive Reactor	Positive	No Visible Lesion	Not Tested	Negative	Not boosted	Positive	Positive
VLAB GP0696	UK	Negative	Positive	No Visible Lesion	Not Tested	Negative	Not boosted	Negative	Negative
VLAB GP0697	UK	Negative	Positive	No Visible Lesion	Not Tested	Negative	Not boosted	Negative	Negative
VLAB GP0698	UK	2 x Inconclusive Reactor	Positive	No Visible Lesion	Not Tested	Mycobacterium bovis	Boosted	Positive	Positive
VLAB GP0699	UK	2 x Inconclusive Reactor	Positive	No Visible Lesion	Not Tested	Negative	Boosted	Positive	Positive
VLAB GP0700	UK	1 x Inconclusive Reactor	Positive	No Visible Lesion	Not Tested	Not Tested	Boosted	Positive	Positive
VLAB GP0701	UK	Negative	Positive	No Visible Lesion	Not Tested	Not Tested	Not boosted	Negative	Negative
VLAB GP0702	UK	Negative	Positive	No Visible Lesion	Not Tested	Not Tested	Not boosted	Negative	Negative
VLAB GP0703	UK	Negative	Positive	No Visible Lesion	Not Tested	Not Tested	Not boosted	Negative	Negative
VLAB GP0704	UK	Negative	Positive	No Visible Lesion	Not Tested	Not Tested	Not boosted	Negative	Negative
VLAB GP0705	UK	Negative	Positive	No Visible Lesion	Not Tested	Not Tested	Not boosted	Negative	Negative
VLAB GP0706	UK	Negative	Positive	No Visible Lesion	Not Tested	Not Tested	Not boosted	Negative	Negative
VLAB GP0707	UK	Negative	Positive	No Visible Lesion	Not Tested	Not Tested	Not boosted	Negative	Negative
VLAB GP0708	UK	Negative	Positive	No Visible Lesion	Not Tested	Not Tested	Not boosted	Negative	Negative
VLAB GP0709	UK	Negative	Positive	No Visible Lesion	Not Tested	Not Tested	Not boosted	Negative	Negative
VLAB GP0710	UK	Negative	Positive	No Visible Lesion	Not Tested	Not Tested	Not boosted	Negative	Negative
VLAB GP0711	UK	Negative	Positive	No Visible Lesion	Not Tested	Not Tested	Not boosted	Negative	Negative
VLAB GP0713	UK	Negative	Positive	No Visible Lesion	Not Tested	Not Tested	Not boosted	Negative	Negative
VLAB GP0714	UK	Negative	Positive	No Visible Lesion	Not Tested	Not Tested	Not boosted	Negative	Negative
VLAB GP0715	UK	Negative	Positive	No Visible Lesion	Not Tested	Not Tested	Not boosted	Negative	Negative
VLAB GP0716	UK	Negative	Positive	No Visible Lesion	Not Tested	Not Tested	Not boosted	Negative	Negative
VLAB GP0717	UK	Negative	Positive	No Visible Lesion	Not Tested	Not Tested	Not boosted	Negative	Negative
VLAB GP0718	UK	Negative	Positive	No Visible Lesion	Not Tested	Not Tested	Not boosted	Negative	Negative
VLAB GP0719	UK	1 x Inconclusive Reactor	Positive	No Visible Lesion	Not Tested	Not Tested	Not boosted	Negative	Negative
VLAB GP0720	UK	Negative	Positive	No Visible Lesion	Not Tested	Not Tested	Not boosted	Negative	Negative
VLAB GP0722	UK	Negative	Positive	No Visible Lesion	Not Tested	Not Tested	Not boosted	Negative	Negative
VLAB GP0723	UK	Negative	Positive	No Visible Lesion	Not Tested	Not Tested	Not boosted	Negative	Negative
VLAB GP0724	UK	Negative	Positive	No Visible Lesion	Not Tested	Not Tested	Not boosted	Positive	Positive
VLAB GP0725	UK	Negative	Positive	No Visible Lesion	Not Tested	Not Tested	Not boosted	Negative	Negative
VLAB GP0726	UK	Negative	Positive	No Visible Lesion	Not Tested	Not Tested	Not boosted	Negative	Negative
VLAB GP0727	UK	Negative	Positive	No Visible Lesion	Not Tested	Not Tested	Not boosted	Negative	Negative
VLAB GP0728	UK	Negative	Positive	No Visible Lesion	Not Tested	Not Tested	Not boosted	Negative	Negative
VLAB GP0729	UK	Negative	Positive	No Visible Lesion	Not Tested	Not Tested	Not boosted	Positive	Positive
VLAB GP0730	UK	1 x Inconclusive Reactor	Positive	No Visible Lesion	Not Tested	Mycobacterium bovis	Boosted	Positive	Positive
VLAB GP0731	UK	1 x Inconclusive Reactor	Positive	No Visible Lesion	Not Tested	Mycobacterium bovis	Boosted	Positive	Positive
VLAB GP0732	UK	2 x Inconclusive Reactor	Positive	No Visible Lesion	Not Tested	Negative	Not boosted	Negative	Negative
VLAB GP0733	UK	2 x Inconclusive Reactor	Positive	No Visible Lesion	Not Tested	Negative	Not boosted	Negative	Negative
VLAB GP0734	UK	1 x Inconclusive Reactor	Positive	No Visible Lesion	Not Tested	Not Tested	Boosted	Positive	Positive
VLAB GP0735	UK	Negative	Positive	No Visible Lesion	Not Tested	Negative	Not boosted	Negative	Negative
VLAB GP0736	UK	1 x Inconclusive Reactor	Positive	No Visible Lesion	Not Tested	Negative	Not boosted	Positive	Positive
VLAB GP0737	UK	1 x Inconclusive Reactor	Positive	No Visible Lesion	Not Tested	Not Tested	Boosted	Positive	Positive
VLAB GP0738	UK	Negative	Positive	No Visible Lesion	Not Tested	Not Tested	Not boosted	Negative	Negative
VLAB GP0739	UK	Negative	Positive	No Visible Lesion	Not Tested	Not Tested	Not boosted	Negative	Negative
VLAB GP0740	UK	2 x Inconclusive Reactor	Positive	No Visible Lesion	Not Tested	Not Tested	Boosted	Positive	Positive
VLAB GP0741	UK	2 x Inconclusive Reactor	Positive	No Visible Lesion	Not Tested	Mycobacterium bovis	Boosted	Negative	Negative
VLAB GP0742	UK	2 x Inconclusive Reactor	Positive	No Visible Lesion	Not Tested	Not Tested	Boosted	Positive	Positive
VLAB GP0743	UK	2 x Inconclusive Reactor	Positive	No Visible Lesion	Not Tested	Mycobacterium bovis	Boosted	Positive	Positive
VLAB GP0744	UK	2 x Inconclusive Reactor	Positive	No Visible Lesion	Not Tested	Not Tested	Boosted	Positive	Negative
VLAB GP0745	UK	2 x Inconclusive Reactor	Positive	No Visible Lesion	Not Tested	Not Tested	Boosted	Positive	Negative
VLAB GP0746	UK	2 x Inconclusive Reactor	Positive	No Visible Lesion	Not Tested	Not Tested	Boosted	Positive	Positive
VLAB GP0747	UK	2 x Inconclusive Reactor	Positive	No Visible Lesion	Not Tested	Not Tested	Boosted	Positive	Positive
VLAB GP0748	UK	2 x Inconclusive Reactor	Positive	No Visible Lesion	Not Tested	Negative	Boosted	Positive	Positive
VLAB GP0749	UK	2 x Inconclusive Reactor	Positive	No Visible Lesion	Not Tested	Negative	Boosted	Positive	Positive
VLAB GP0750	UK	Negative	Positive	No Visible Lesion	Not Tested	Not Tested	Not boosted	Negative	Negative
VLAB GP0751	UK	1 x Inconclusive Reactor	Positive	No Visible Lesion	Not Tested	Not Tested	Boosted	Positive	Positive
VLAB GP0752	UK	1 x Inconclusive Reactor	Positive	No Visible Lesion	Not Tested	Not Tested	Boosted	Positive	Positive
VLAB GP0753	UK	Negative	Positive	No Visible Lesion	Not Tested	Not Tested	Not boosted	Negative	Negative
VLAB GP0754	UK	Negative	Positive	No Visible Lesion	Not Tested	Not Tested	Not boosted	Negative	Negative
VLAB GP0755	UK	Negative	Positive	No Visible Lesion	Not Tested	Negative	Not boosted	Negative	Negative
VLAB GP0756	UK	Negative	Positive	No Visible Lesion	Not Tested	Negative	Not boosted	Negative	Negative
VLAB GP0757	UK	Negative	Positive	No Visible Lesion	Not Tested	Negative	Not boosted	Negative	Negative
VLAB GP0758	UK	Negative	Positive	No Visible Lesion	Not Tested	Mycobacterium bovis	Not boosted	Negative	Negative
VLAB GP0759	UK	Negative	Positive	No Visible Lesion	Not Tested	Not Tested	Not boosted	Negative	Negative
VLAB GP0760	UK	1 x Inconclusive Reactor	Positive	No Visible Lesion	Not Tested	Not Tested	Boosted	Positive	Positive
VLAB GP0762	UK	1 x Inconclusive Reactor	Positive	No Visible Lesion	Not Tested	Negative	Boosted	Positive	Positive
VLAB GP0763	UK	1 x Inconclusive Reactor	Positive	No Visible Lesion	Not Tested	Not Tested	Boosted	Positive	Positive
VLAB GP0764	UK	1 x Inconclusive Reactor	Positive	No Visible Lesion	Not Tested	Not Tested	Boosted	Positive	Positive
VLAB GP0765	UK	2 x Inconclusive Reactor	Positive	No Visible Lesion	Not Tested	Not Tested	Boosted	Positive	Negative
VLAB GP0766	UK	1 x Inconclusive Reactor	Positive	No Visible Lesion	Not Tested	Not Tested	Boosted	Positive	Positive
VLAB GP0767	UK	1 x Inconclusive Reactor	Positive	No Visible Lesion	Not Tested	Not Tested	Boosted	Positive	Positive
VLAB GP0769	UK	1 x Inconclusive Reactor	Positive	No Visible Lesion	Not Tested	Not Tested	Boosted	Negative	Negative
VLAB GP0770	UK	1 x Inconclusive Reactor	Positive	No Visible Lesion	Not Tested	Not Tested	Boosted	Positive	Positive
VLAB GP0771	UK	Negative	Positive	No Visible Lesion	Not Tested	Not Tested	Not boosted	Positive	Positive
VLAB GP0772	UK	1 x Inconclusive Reactor	Positive	No Visible Lesion	Not Tested	Not Tested	Boosted	Positive	Positive
VLAB GP0773	UK	Negative	Positive	Unknown	Not Tested	Not Tested	Not boosted	Negative	Negative
VLAB GP0774	UK	Negative	Positive	Unknown	Not Tested	Not Tested	Not boosted	Negative	Negative
VLAB GP0775	UK	Negative	Positive	Unknown	Not Tested	Not Tested	Not boosted	Negative	Negative
VLAB GP0776	UK	Negative	Positive	Unknown	Not Tested	Not Tested	Not boosted	Negative	Negative
VLAB GP0777	UK	Negative	Positive	Unknown	Not Tested	Not Tested	Not boosted	Negative	Negative
VLAB GP0778	UK	1 x Inconclusive Reactor	Positive	No Visible Lesion	Not Tested	Not Tested	Boosted	Positive	Positive
VLAB GP0779	UK	1 x Inconclusive Reactor	Positive	Visible Lesion	Not Tested	Not Tested	Boosted	Positive	Positive
VLAB GP0780	UK	Negative	Positive	No Visible Lesion	Not Tested	Not Tested	Not boosted	Positive	Positive
VLAB GP0781	UK	Negative	Positive	No Visible Lesion	Not Tested	Not Tested	Not boosted	Positive	Positive
VLAB GP0782	UK	Negative	Positive	No Visible Lesion	Not Tested	Not Tested	Not boosted	Negative	Negative
VLAB GP0783	UK	Negative	Positive	No Visible Lesion	Not Tested	Not Tested	Not boosted	Negative	Negative
VLAB GP0784	UK	Negative	Positive	No Visible Lesion	Not Tested	Mycobacterium bovis	Not boosted	Negative	Negative
VLAB GP0785	UK	Negative	Positive	No Visible Lesion	Not Tested	Not Tested	Not boosted	Negative	Negative
VLAB GP0786	UK	Negative	Positive	No Visible Lesion	Not Tested	Negative	Not boosted	Negative	Negative
VLAB GP0787	UK	Negative	Positive	No Visible Lesion	Not Tested	Negative	Not boosted	Positive	Negative
VLAB GP0788	UK	Negative	Positive	No Visible Lesion	Not Tested	Negative	Not boosted	Negative	Negative
VLAB GP0789	UK	Negative	Positive	No Visible Lesion	Not Tested	Negative	Not boosted	Positive	Positive
VLAB GP0790	UK	Negative	Positive	No Visible Lesion	Not Tested	Negative	Not boosted	Negative	Negative
VLAB GP0791	UK	Negative	Positive	No Visible Lesion	Not Tested	Negative	Not boosted	Negative	Negative
VLAB GP0792	UK	Negative	Positive	No Visible Lesion	Not Tested	Negative	Not boosted	Negative	Negative
VLAB GP0793	UK	Negative	Positive	No Visible Lesion	Not Tested	Negative	Not boosted	Positive	Positive
VLAB GP0794	UK	Negative	Positive	No Visible Lesion	Not Tested	Not Tested	Not boosted	Negative	Negative
VLAB GP0797	UK	Negative	Positive	No Visible Lesion	Not Tested	Not Tested	Not boosted	Negative	Negative
VLAB GP0798	UK	Negative	Positive	No Visible Lesion	Not Tested	Not Tested	Not boosted	Negative	Negative
VLAB GP0799	UK	1 x Inconclusive Reactor	Positive	No Visible Lesion	Not Tested	Negative	Boosted	Negative	Negative
VLAB GP0800	UK	1 x Inconclusive Reactor	Positive	No Visible Lesion	Not Tested	Negative	Boosted	Positive	Positive
VLAB GP0801	UK	1 x Inconclusive Reactor	Positive	No Visible Lesion	Not Tested	Not Tested	Boosted	Positive	Positive
VLAB GP0802	UK	1 x Inconclusive Reactor	Positive	No Visible Lesion	Not Tested	Not Tested	Boosted	Positive	Positive
VLAB GP0803	UK	1 x Inconclusive Reactor	Positive	No Visible Lesion	Not Tested	Not Tested	Boosted	Positive	Positive
VLAB GP0804	UK	Negative	Positive	No Visible Lesion	Not Tested	Not Tested	Not boosted	Positive	Positive
VLAB GP0805	UK	Negative	Positive	No Visible Lesion	Not Tested	Not Tested	Not boosted	Positive	Positive
VLAB GP0806	UK	Negative	Positive	Visible Lesion	Not Tested	Not Tested	Not boosted	Positive	Positive
VLAB GP0807	UK	1 x Inconclusive Reactor	Positive	No Visible Lesion	Not Tested	Not Tested	Boosted	Negative	Negative
VLAB GP0808	UK	Negative	Positive	No Visible Lesion	Not Tested	Negative	Not boosted	Negative	Negative
VLAB GP0809	UK	Negative	Positive	No Visible Lesion	Not Tested	Negative	Not boosted	Positive	Negative
VLAB GP0810	UK	Negative	Positive	No Visible Lesion	Not Tested	Negative	Not boosted	Negative	Negative
VLAB GP0811	UK	Negative	Positive	No Visible Lesion	Not Tested	Negative	Not boosted	Negative	Negative
VLAB GP0813	UK	Negative	Positive	No Visible Lesion	Not Tested	Not Tested	Not boosted	Negative	Negative
VLAB GP0814	UK	Negative	Positive	No Visible Lesion	Not Tested	Not Tested	Not boosted	Negative	Negative
VLAB GP0815	UK	Negative	Positive	Unknown	Not Tested	Not Tested	Not boosted	Negative	Negative
VLAB GP0816	UK	Negative	Positive	Unknown	Not Tested	Not Tested	Not boosted	Negative	Negative
VLAB GP0817	UK	Negative	Positive	Unknown	Not Tested	Not Tested	Not boosted	Negative	Negative
VLAB GP0818	UK	Negative	Positive	Unknown	Not Tested	Not Tested	Not boosted	Negative	Negative
VLAB GP0819	UK	2 x Inconclusive Reactor	Positive	No Visible Lesion	Not Tested	Not Tested	Boosted	Positive	Positive
VLAB GP0820	UK	Negative	Positive	Visible Lesion	Not Tested	Not Tested	Not boosted	Negative	Negative
VLAB GP0821	UK	Negative	Positive	No Visible Lesion	Not Tested	Not Tested	Not boosted	Negative	Negative
VLAB GP0822	UK	Negative	Positive	Unknown	Not Tested	Not Tested	Not boosted	Negative	Negative
VLAB GP0823	UK	Negative	Positive	Unknown	Not Tested	Not Tested	Not boosted	Negative	Negative
VLAB GP0824	UK	Negative	Positive	Unknown	Not Tested	Not Tested	Not boosted	Negative	Negative
VLAB GP0825	UK	Negative	Positive	Unknown	Not Tested	Not Tested	Not boosted	Negative	Negative
VLAB GP0826	UK	Negative	Positive	Unknown	Not Tested	Not Tested	Not boosted	Negative	Negative
VLAB GP0827	UK	Negative	Positive	Unknown	Not Tested	Not Tested	Not boosted	Negative	Negative
VLAB GP0828	UK	Negative	Positive	Unknown	Not Tested	Not Tested	Not boosted	Negative	Negative
VLAB GP0829	UK	Negative	Positive	Unknown	Not Tested	Not Tested	Not boosted	Negative	Negative
VLAB GP0830	UK	Negative	Positive	No Visible Lesion	Not Tested	Not Tested	Not boosted	Positive	Positive
VLAB GP0831	UK	Negative	Positive	No Visible Lesion	Not Tested	Not Tested	Not boosted	Positive	Positive
VLAB GP0832	UK	Negative	Positive	No Visible Lesion	Not Tested	Negative	Not boosted	Negative	Negative
VLAB GP0833	UK	Negative	Positive	No Visible Lesion	Not Tested	Negative	Not boosted	Negative	Negative
VLAB GP0834	UK	Negative	Positive	No Visible Lesion	Not Tested	Negative	Not boosted	Negative	Negative
VLAB GP0835	UK	1 x Inconclusive Reactor	Positive	No Visible Lesion	Not Tested	Not Tested	Boosted	Positive	Positive
VLAB GP0836	UK	1 x Inconclusive Reactor	Positive	No Visible Lesion	Not Tested	Not Tested	Boosted	Positive	Positive
VLAB GP0838	UK	1 x Inconclusive Reactor	Positive	No Visible Lesion	Not Tested	Negative	Boosted	Positive	Positive
VLAB GP0839	UK	1 x Inconclusive Reactor	Positive	No Visible Lesion	Not Tested	Negative	Boosted	Positive	Positive
VLAB GP0840	UK	1 x Inconclusive Reactor	Positive	No Visible Lesion	Not Tested	Negative	Boosted	Positive	Positive
VLAB GP0841	UK	1 x Inconclusive Reactor	Positive	No Visible Lesion	Not Tested	Not Tested	Not boosted	Negative	Negative
VLAB GP0842	UK	1 x Inconclusive Reactor	Positive	No Visible Lesion	Not Tested	Not Tested	Boosted	Positive	Positive
VLAB GP0843	UK	1 x Inconclusive Reactor	Positive	No Visible Lesion	Not Tested	Not Tested	Boosted	Positive	Positive
VLAB GP0844	UK	1 x Inconclusive Reactor	Positive	No Visible Lesion	Not Tested	Not Tested	Boosted	Positive	Positive
VLAB GP0845	UK	Negative	Positive	Visible Lesion	Not Tested	Not Tested	Not boosted	Positive	Positive
VLAB GP0846	UK	Negative	Positive	No Visible Lesion	Not Tested	Not Tested	Not boosted	Positive	Positive
VLAB GP0847	UK	Negative	Positive	Visible Lesion	Not Tested	Not Tested	Not boosted	Positive	Positive
VLAB GP0848	UK	Negative	Positive	Visible Lesion	Not Tested	Not Tested	Not boosted	Positive	Positive
VLAB GP0849	UK	Negative	Positive	Visible Lesion	Not Tested	Not Tested	Not boosted	Positive	Positive
VLAB GP0850	UK	Negative	Positive	Visible Lesion	Not Tested	Not Tested	Not boosted	Positive	Positive
VLAB GP0851	UK	Negative	Positive	No Visible Lesion	Not Tested	Not Tested	Not boosted	Positive	Positive
VLAB GP0852	UK	Negative	Positive	Visible Lesion	Not Tested	Not Tested	Not boosted	Positive	Positive
VLAB GP0853	UK	Negative	Positive	Visible Lesion	Not Tested	Not Tested	Not boosted	Positive	Positive
VLAB GP0854	UK	Negative	Positive	Unknown	Not Tested	Not Tested	Not boosted	Positive	Positive
VLAB GP0855	UK	Negative	Positive	No Visible Lesion	Not Tested	Not Tested	Not boosted	Positive	Positive
VLAB GP0856	UK	Negative	Positive	No Visible Lesion	Not Tested	Not Tested	Not boosted	Positive	Negative
VLAB GP0857	UK	Negative	Positive	No Visible Lesion	Not Tested	Not Tested	Not boosted	Positive	Positive
VLAB GP0858	UK	Negative	Positive	No Visible Lesion	Not Tested	Not Tested	Not boosted	Positive	Positive
VLAB GP0859	UK	Negative	Positive	No Visible Lesion	Not Tested	Not Tested	Not boosted	Negative	Negative
VLAB GP0860	UK	Negative	Positive	No Visible Lesion	Not Tested	Not Tested	Not boosted	Positive	Positive
VLAB GP0861	UK	Negative	Positive	Atypical Lesion	Not Tested	Not Tested	Not boosted	Positive	Positive
VLAB GP0862	UK	Negative	Positive	No Visible Lesion	Not Tested	Not Tested	Not boosted	Positive	Positive
VLAB GP0863	UK	Negative	Positive	No Visible Lesion	Not Tested	Not Tested	Not boosted	Positive	Positive
VLAB GP0864	UK	Negative	Positive	No Visible Lesion	Not Tested	Not Tested	Not boosted	Positive	Positive
VLAB GP0865	UK	Negative	Positive	No Visible Lesion	Not Tested	Not Tested	Not boosted	Positive	Positive
VLAB GP0866	UK	Negative	Positive	No Visible Lesion	Not Tested	Not Tested	Not boosted	Positive	Positive
VLAB GP0867	UK	Negative	Positive	No Visible Lesion	Not Tested	Not Tested	Not boosted	Positive	Positive
VLAB GP0868	UK	Negative	Positive	Atypical Lesion	Not Tested	Not Tested	Not boosted	Positive	Positive
VLAB GP0869	UK	Negative	Positive	Visible Lesion	Not Tested	Not Tested	Not boosted	Positive	Positive
VLAB GP0871	UK	Negative	Positive	No Visible Lesion	Not Tested	Not Tested	Not boosted	Positive	Positive
VLAB GP0872	UK	Negative	Positive	Visible Lesion	Not Tested	Not Tested	Not boosted	Positive	Positive
VLAB GP0873	UK	Negative	Positive	No Visible Lesion	Not Tested	Not Tested	Not boosted	Positive	Positive
VLAB GP0874	UK	Negative	Positive	No Visible Lesion	Not Tested	Not Tested	Not boosted	Positive	Positive
VLAB GP0875	UK	Negative	Positive	No Visible Lesion	Not Tested	Not Tested	Not boosted	Positive	Positive
VLAB GP0876	UK	Negative	Positive	No Visible Lesion	Not Tested	Not Tested	Not boosted	Positive	Positive
VLAB GP0877	UK	Negative	Positive	No Visible Lesion	Not Tested	Not Tested	Not boosted	Positive	Positive
VLAB GP0879	UK	Negative	Positive	Unknown	Not Tested	Not Tested	Not boosted	Negative	Negative
VLAB GP0880	UK	Negative	Positive	No Visible Lesion	Not Tested	Negative	Not boosted	Negative	Negative
VLAB GP0881	UK	1 x Inconclusive Reactor	Positive	No Visible Lesion	Not Tested	Negative	Boosted	Positive	Positive
VLAB GP0882	UK	Negative	Positive	No Visible Lesion	Not Tested	Not Tested	Not boosted	Positive	Positive
VLAB GP0883	UK	Negative	Positive	No Visible Lesion	Not Tested	Not Tested	Not boosted	Negative	Negative
VLAB GP0884	UK	Negative	Positive	No Visible Lesion	Not Tested	Not Tested	Not boosted	Negative	Negative
VLAB GP0885	UK	Negative	Positive	No Visible Lesion	Not Tested	Not Tested	Not boosted	Negative	Negative
VLAB GP0886	UK	Negative	Positive	No Visible Lesion	Not Tested	Not Tested	Not boosted	Negative	Negative
VLAB GP0887	UK	Negative	Positive	No Visible Lesion	Not Tested	Not Tested	Not boosted	Negative	Negative
VLAB GP0888	UK	1 x Inconclusive Reactor	Positive	No Visible Lesion	Not Tested	Not Tested	Boosted	Positive	Positive
VLAB GP0889	UK	Negative	Positive	No Visible Lesion	Not Tested	Not Tested	Not boosted	Negative	Negative
VLAB GP0890	UK	Negative	Positive	No Visible Lesion	Not Tested	Not Tested	Not boosted	Negative	Negative
VLAB GP0891	UK	Negative	Positive	No Visible Lesion	Not Tested	Not Tested	Not boosted	Negative	Negative
VLAB GP0892	UK	Negative	Positive	No Visible Lesion	Not Tested	Not Tested	Not boosted	Negative	Negative
VLAB GP0893	UK	2 x Inconclusive Reactor	Positive	No Visible Lesion	Not Tested	Not Tested	Boosted	Positive	Positive
VLAB GP0894	UK	Negative	Positive	Unknown	Not Tested	Not Tested	Not boosted	Negative	Negative
VLAB GP0895	UK	Negative	Positive	No Visible Lesion	Not Tested	Not Tested	Not boosted	Negative	Negative
VLAB GP0896	UK	Negative	Positive	No Visible Lesion	Not Tested	Not Tested	Not boosted	Positive	Positive
VLAB GP0897	UK	Negative	Positive	Unknown	Not Tested	Not Tested	Not boosted	Negative	Negative
VLAB GP0898	UK	Negative	Positive	No Visible Lesion	Not Tested	Not Tested	Not boosted	Negative	Negative
VLAB GP0899	UK	Negative	Positive	No Visible Lesion	Not Tested	Not Tested	Not boosted	Negative	Negative
VLAB GP0900	UK	Negative	Positive	Unknown	Not Tested	Not Tested	Not boosted	Negative	Negative
VLAB GP0901	UK	Negative	Positive	No Visible Lesion	Not Tested	Not Tested	Not boosted	Negative	Negative
VLAB GP0902	UK	2 x Inconclusive Reactor	Positive	No Visible Lesion	Not Tested	Negative	Boosted	Positive	Positive
VLAB GP0903	UK	1 x Inconclusive Reactor	Positive	No Visible Lesion	Not Tested	Negative	Boosted	Positive	Positive
VLAB GP0904	UK	2 x Inconclusive Reactor	Positive	No Visible Lesion	Not Tested	Negative	Boosted	Positive	Negative
VLAB GP0905	UK	1 x Inconclusive Reactor	Positive	No Visible Lesion	Not Tested	Negative	Boosted	Negative	Negative
VLAB GP0906	UK	1 x Inconclusive Reactor	Positive	No Visible Lesion	Not Tested	Negative	Boosted	Positive	Positive
VLAB GP0907	UK	1 x Inconclusive Reactor	Positive	No Visible Lesion	Not Tested	Negative	Boosted	Positive	Positive
VLAB GP0908	UK	2 x Inconclusive Reactor	Positive	No Visible Lesion	Not Tested	Not Tested	Boosted	Positive	Positive
VLAB GP0909	UK	Negative	Positive	No Visible Lesion	Not Tested	Negative	Not boosted	Positive	Positive
VLAB GP0910	UK	Negative	Positive	No Visible Lesion	Not Tested	Negative	Not boosted	Positive	Positive
VLAB GP0911	UK	2 x Inconclusive Reactor	Positive	No Visible Lesion	Not Tested	Not Tested	Boosted	Positive	Positive
VLAB GP0912	UK	1 x Inconclusive Reactor	Positive	No Visible Lesion	Not Tested	Not Tested	Boosted	Positive	Positive
VLAB GP0913	UK	2 x Inconclusive Reactor	Positive	No Visible Lesion	Not Tested	Not Tested	Boosted	Positive	Positive
VLAB GP0914	UK	2 x Inconclusive Reactor	Positive	No Visible Lesion	Not Tested	Not Tested	Boosted	Positive	Positive
VLAB GP0915	UK	2 x Inconclusive Reactor	Positive	Unknown	Not Tested	Not Tested	Boosted	Negative	Negative
VLAB GP0916	UK	1 x Inconclusive Reactor	Positive	No Visible Lesion	Not Tested	Not Tested	Boosted	Positive	Positive
VLAB GP0917	UK	2 x Inconclusive Reactor	Positive	No Visible Lesion	Not Tested	Not Tested	Boosted	Positive	Positive
VLAB GP0918	UK	1 x Inconclusive Reactor	Positive	Visible Lesion	Not Tested	Not Tested	Not boosted	Negative	Negative
VLAB GP0919	UK	1 x Inconclusive Reactor	Positive	Visible Lesion	Not Tested	Not Tested	Not boosted	Positive	Positive
VLAB GP0920	UK	1 x Inconclusive Reactor	Positive	Visible Lesion	Not Tested	Not Tested	Not boosted	Positive	Positive
VLAB GP0921	UK	Negative	Positive	Visible Lesion	Not Tested	Negative	Not boosted	Positive	Positive
VLAB GP0922	UK	1 x Inconclusive Reactor	Positive	No Visible Lesion	Not Tested	Not Tested	Boosted	Positive	Positive
VLAB GP0923	UK	2 x Inconclusive Reactor	Positive	No Visible Lesion	Not Tested	Not Tested	Boosted	Positive	Positive
VLAB GP0924	UK	2 x Inconclusive Reactor	Positive	No Visible Lesion	Not Tested	Not Tested	Boosted	Positive	Positive
VLAB GP0925	UK	2 x Inconclusive Reactor	Positive	No Visible Lesion	Not Tested	Not Tested	Boosted	Positive	Positive
VLAB GP0926	UK	1 x Inconclusive Reactor	Positive	No Visible Lesion	Not Tested	Not Tested	Boosted	Positive	Positive
VLAB GP0927	UK	2 x Inconclusive Reactor	Positive	No Visible Lesion	Not Tested	Not Tested	Boosted	Positive	Positive
VLAB GP0928	UK	2 x Inconclusive Reactor	Positive	No Visible Lesion	Not Tested	Not Tested	Boosted	Negative	Negative
VLAB GP0929	UK	2 x Inconclusive Reactor	Positive	No Visible Lesion	Not Tested	Not Tested	Boosted	Positive	Positive
VLAB GP0930	UK	2 x Inconclusive Reactor	Positive	No Visible Lesion	Not Tested	Not Tested	Boosted	Negative	Negative
VLAB GP0931	UK	2 x Inconclusive Reactor	Positive	No Visible Lesion	Not Tested	Not Tested	Boosted	Positive	Positive
VLAB GP0932	UK	Negative	Positive	No Visible Lesion	Not Tested	Not Tested	Not boosted	Positive	Positive
VLAB GP0933	UK	2 x Inconclusive Reactor	Positive	No Visible Lesion	Not Tested	Not Tested	Boosted	Positive	Negative
VLAB GP0934	UK	2 x Inconclusive Reactor	Positive	No Visible Lesion	Not Tested	Not Tested	Boosted	Positive	Positive
VLAB GP0935	UK	2 x Inconclusive Reactor	Positive	No Visible Lesion	Not Tested	Not Tested	Boosted	Positive	Positive
VLAB GP0936	UK	Negative	Positive	No Visible Lesion	Not Tested	Not Tested	Not boosted	Negative	Negative
VLAB GP0937	UK	2 x Inconclusive Reactor	Positive	No Visible Lesion	Not Tested	Negative	Boosted	Positive	Positive
VLAB GP0938	UK	Negative	Positive	No Visible Lesion	Not Tested	Not Tested	Not boosted	Positive	Positive
VLAB GP0939	UK	2 x Inconclusive Reactor	Positive	No Visible Lesion	Not Tested	Not Tested	Boosted	Negative	Negative
VLAB GP0940	UK	2 x Inconclusive Reactor	Positive	No Visible Lesion	Not Tested	Not Tested	Boosted	Positive	Positive
VLAB GP0941	UK	2 x Inconclusive Reactor	Positive	No Visible Lesion	Not Tested	Not Tested	Boosted	Positive	Positive
VLAB GP0942	UK	Negative	Positive	Unknown	Not Tested	Not Tested	Not boosted	Negative	Negative
VLAB GP0943	UK	Negative	Positive	Unknown	Not Tested	Not Tested	Not boosted	Negative	Negative
VLAB GP0944	UK	Negative	Positive	Unknown	Not Tested	Not Tested	Not boosted	Negative	Negative
VLAB GP0945	UK	1 x Inconclusive Reactor	Positive	No Visible Lesion	Not Tested	Not Tested	Boosted	Positive	Positive
VLAB GP0946	UK	Negative	Positive	No Visible Lesion	Not Tested	Not Tested	Not boosted	Positive	Positive
VLAB GP0947	UK	Negative	Positive	No Visible Lesion	Not Tested	Not Tested	Not boosted	Positive	Positive
VLAB GP0948	UK	Negative	Positive	No Visible Lesion	Not Tested	Negative	Not boosted	Negative	Negative
VLAB GP0949	UK	Negative	Positive	Unknown	Not Tested	Not Tested	Not boosted	Positive	Positive
VLAB GP0950	UK	Negative	Positive	No Visible Lesion	Not Tested	Not Tested	Not boosted	Negative	Negative
VLAB GP0951	UK	Negative	Positive	No Visible Lesion	Not Tested	Negative	Not boosted	Positive	Negative
VLAB GP0952	UK	Negative	Positive	Visible Lesion	Not Tested	Not Tested	Not boosted	Positive	Positive
VLAB GP0953	UK	Negative	Positive	No Visible Lesion	Not Tested	Negative	Not boosted	Negative	Negative
VLAB GP0954	UK	Negative	Positive	No Visible Lesion	Not Tested	Not Tested	Not boosted	Positive	Negative
VLAB GP0955	UK	Negative	Positive	No Visible Lesion	Not Tested	Not Tested	Not boosted	Positive	Positive
VLAB GP0956	UK	Negative	Positive	No Visible Lesion	Not Tested	Not Tested	Not boosted	Negative	Negative
VLAB GP0957	UK	Negative	Positive	No Visible Lesion	Not Tested	Not Tested	Not boosted	Positive	Positive
VLAB GP0958	UK	Negative	Positive	No Visible Lesion	Not Tested	Not Tested	Not boosted	Negative	Negative
VLAB GP0959	UK	Negative	Positive	No Visible Lesion	Not Tested	Not Tested	Not boosted	Negative	Negative
VLAB GP0960	UK	Negative	Positive	No Visible Lesion	Not Tested	Not Tested	Not boosted	Negative	Negative
VLAB GP0961	UK	Negative	Positive	No Visible Lesion	Not Tested	Not Tested	Not boosted	Negative	Negative
VLAB GP0962	UK	2 x Inconclusive Reactor	Positive	Unknown	Not Tested	Not Tested	Boosted	Positive	Positive
VLAB GP0963	UK	2 x Inconclusive Reactor	Positive	Unknown	Not Tested	Not Tested	Boosted	Negative	Negative
VLAB GP0964	UK	2 x Inconclusive Reactor	Positive	No Visible Lesion	Not Tested	Negative	Boosted	Positive	Positive
VLAB GP0965	UK	2 x Inconclusive Reactor	Positive	No Visible Lesion	Not Tested	Negative	Boosted	Positive	Positive
VLAB GP0966	UK	2 x Inconclusive Reactor	Positive	No Visible Lesion	Not Tested	Mycobacterium bovis	Boosted	Positive	Positive
VLAB GP0968	UK	Negative	Positive	No Visible Lesion	Not Tested	Negative	Not boosted	Positive	Positive
VLAB GP0969	UK	2 x Inconclusive Reactor	Positive	No Visible Lesion	Not Tested	Not Tested	Boosted	Positive	Positive
VLAB GP0970	UK	1 x Inconclusive Reactor	Positive	No Visible Lesion	Not Tested	Negative	Boosted	Positive	Positive
VLAB GP0971	UK	2 x Inconclusive Reactor	Positive	Visible Lesion	Not Tested	Not Tested	Boosted	Positive	Positive
VLAB GP0972	UK	2 x Inconclusive Reactor	Positive	No Visible Lesion	Not Tested	Not Tested	Boosted	Negative	Negative
VLAB GP0973	UK	2 x Inconclusive Reactor	Positive	No Visible Lesion	Not Tested	Not Tested	Boosted	Negative	Negative
VLAB GP0974	UK	Negative	Positive	No Visible Lesion	Not Tested	Not Tested	Not boosted	Positive	Positive
VLAB GP0975	UK	Negative	Positive	Visible Lesion	Not Tested	Not Tested	Not boosted	Negative	Negative
VLAB GP0976	UK	Negative	Positive	Visible Lesion	Not Tested	Mycobacterium bovis	Not boosted	Positive	Positive
VLAB GP0977	UK	Negative	Positive	Visible Lesion	Not Tested	Not Tested	Not boosted	Positive	Positive
VLAB GP0979	UK	Negative	Positive	No Visible Lesion	Not Tested	Not Tested	Not boosted	Negative	Negative
VLAB GP0999	UK	Negative	Positive	No Visible Lesion	Not Tested	Not Tested	Not boosted	Negative	Negative
VLAB GP1000	UK	Negative	Positive	No Visible Lesion	Not Tested	Not Tested	Not boosted	Negative	Negative
VLAB GP1001	UK	Negative	Positive	No Visible Lesion	Not Tested	Not Tested	Not boosted	Positive	Positive
VLAB GP1002	UK	Negative	Positive	No Visible Lesion	Not Tested	Not Tested	Not boosted	Negative	Negative
VLAB GP1003	UK	Negative	Positive	Visible Lesion	Not Tested	Not Tested	Not boosted	Negative	Negative
VLAB GP1004	UK	Negative	Positive	No Visible Lesion	Not Tested	Not Tested	Not boosted	Negative	Negative
VLAB GP1005	UK	Negative	Positive	No Visible Lesion	Not Tested	Not Tested	Not boosted	Negative	Negative
VLAB GP1006	UK	Negative	Positive	No Visible Lesion	Not Tested	Not Tested	Not boosted	Positive	Positive
VLAB GP1007	UK	Negative	Positive	No Visible Lesion	Not Tested	Not Tested	Not boosted	Positive	Positive
VLAB GP1008	UK	Negative	Positive	No Visible Lesion	Not Tested	Not Tested	Not boosted	Negative	Negative
VLAB GP1010	UK	Negative	Positive	No Visible Lesion	Not Tested	Not Tested	Not boosted	Positive	Positive
VLAB GP1011	UK	Negative	Positive	No Visible Lesion	Not Tested	Not Tested	Not boosted	Positive	Negative
VLAB GP1012	UK	Negative	Positive	No Visible Lesion	Not Tested	Not Tested	Not boosted	Negative	Negative
VLAB GP1013	UK	Negative	Positive	Visible Lesion	Not Tested	Not Tested	Not boosted	Negative	Negative
VLAB GP1014	UK	Negative	Positive	No Visible Lesion	Not Tested	Not Tested	Not boosted	Negative	Negative
VLAB GP1015	UK	Negative	Positive	No Visible Lesion	Not Tested	Not Tested	Not boosted	Positive	Positive
VLAB GP1016	UK	Negative	Positive	No Visible Lesion	Not Tested	Not Tested	Not boosted	Positive	Positive
VLAB GP1017	UK	Negative	Positive	Visible Lesion	Not Tested	Not Tested	Not boosted	Positive	Positive
VLAB GP1018	UK	Negative	Positive	No Visible Lesion	Not Tested	Not Tested	Not boosted	Positive	Positive
VLAB GP1019	UK	Negative	Positive	No Visible Lesion	Not Tested	Not Tested	Not boosted	Positive	Positive
VLAB GP1020	UK	Negative	Positive	Visible Lesion	Not Tested	Mycobacterium bovis	Not boosted	Negative	Negative
VLAB GP1021	UK	Negative	Positive	No Visible Lesion	Not Tested	Negative	Not boosted	Positive	Positive
VLAB GP1022	UK	Negative	Positive	No Visible Lesion	Not Tested	Negative	Not boosted	Positive	Positive
VLAB GP1023	UK	Negative	Positive	No Visible Lesion	Not Tested	Negative	Not boosted	Positive	Positive
VLAB GP1024	UK	Negative	Positive	No Visible Lesion	Not Tested	Negative	Not boosted	Positive	Positive
VLAB GP1025	UK	Negative	Positive	No Visible Lesion	Not Tested	Not Tested	Not boosted	Positive	Positive
VLAB GP1026	UK	Negative	Positive	No Visible Lesion	Not Tested	Not Tested	Not boosted	Positive	Positive
VLAB GP1027	UK	Negative	Positive	Visible Lesion	Not Tested	Mycobacterium bovis	Not boosted	Negative	Negative
VLAB GP1029	UK	Negative	Positive	No Visible Lesion	Not Tested	Not Tested	Not boosted	Negative	Negative
VLAB GP1030	UK	Negative	Positive	No Visible Lesion	Not Tested	Not Tested	Not boosted	Positive	Positive
VLAB GP1031	UK	Negative	Positive	No Visible Lesion	Not Tested	Not Tested	Not boosted	Positive	Negative
VLAB GP1032	UK	Negative	Positive	No Visible Lesion	Not Tested	Not Tested	Not boosted	Positive	Positive
VLAB GP1033	UK	Negative	Positive	No Visible Lesion	Not Tested	Negative	Not boosted	Positive	Negative
VLAB GP1034	UK	Negative	Positive	No Visible Lesion	Not Tested	Negative	Not boosted	Positive	Positive
VLAB GP1035	UK	Negative	Positive	No Visible Lesion	Not Tested	Negative	Not boosted	Positive	Positive
VLAB GP1036	UK	Negative	Positive	No Visible Lesion	Not Tested	Negative	Not boosted	Positive	Positive
VLAB GP1037	UK	Negative	Positive	No Visible Lesion	Not Tested	Negative	Not boosted	Positive	Positive
VLAB GP1038	UK	Negative	Positive	No Visible Lesion	Not Tested	Negative	Not boosted	Positive	Positive
VLAB GP1040	UK	Negative	Positive	No Visible Lesion	Not Tested	Negative	Not boosted	Negative	Negative
VLAB GP1041	UK	Negative	Positive	No Visible Lesion	Not Tested	Not Tested	Not boosted	Positive	Positive
VLAB GP1042	UK	Negative	Positive	No Visible Lesion	Not Tested	Not Tested	Not boosted	Negative	Negative
VLAB GP1043	UK	Negative	Positive	No Visible Lesion	Not Tested	Not Tested	Not boosted	Negative	Negative
VLAB GP1044	UK	Negative	Positive	No Visible Lesion	Not Tested	Not Tested	Not boosted	Positive	Negative
VLAB GP1045	UK	Negative	Positive	No Visible Lesion	Not Tested	Negative	Not boosted	Positive	Positive
VLAB GP1046	UK	Negative	Positive	No Visible Lesion	Not Tested	Negative	Not boosted	Negative	Negative
VLAB GP1047	UK	Negative	Positive	No Visible Lesion	Not Tested	Negative	Not boosted	Positive	Positive
VLAB GP1048	UK	2 x Inconclusive Reactor	Positive	No Visible Lesion	Not Tested	Negative	Not boosted	Positive	Positive
VLAB GP1049	UK	Negative	Positive	No Visible Lesion	Not Tested	Negative	Not boosted	Positive	Positive
VLAB GP1050	UK	Negative	Positive	No Visible Lesion	Not Tested	Negative	Not boosted	Positive	Positive
VLAB GP1051	UK	Negative	Positive	No Visible Lesion	Not Tested	Negative	Not boosted	Positive	Positive
VLAB GP1052	UK	Negative	Positive	No Visible Lesion	Not Tested	Negative	Not boosted	Positive	Positive
VLAB GP1053	UK	Negative	Positive	No Visible Lesion	Not Tested	Negative	Not boosted	Positive	Positive
VLAB GP1054	UK	Negative	Positive	No Visible Lesion	Not Tested	Negative	Not boosted	Positive	Positive
VLAB GP1055	UK	Negative	Positive	No Visible Lesion	Not Tested	Not Tested	Not boosted	Positive	Positive
VLAB GP1056	UK	Negative	Positive	No Visible Lesion	Not Tested	Not Tested	Not boosted	Positive	Positive
VLAB GP1057	UK	Negative	Positive	No Visible Lesion	Not Tested	Not Tested	Not boosted	Positive	Positive
VLAB GP1058	UK	Negative	Positive	No Visible Lesion	Not Tested	Not Tested	Not boosted	Negative	Negative
VLAB GP1060	UK	Negative	Positive	No Visible Lesion	Not Tested	Negative	Not boosted	Negative	Negative
VLAB GP1061	UK	1 x Inconclusive Reactor	Positive	No Visible Lesion	Not Tested	Not Tested	Not boosted	Positive	Positive
VLAB GP1062	UK	Negative	Positive	No Visible Lesion	Not Tested	Not Tested	Not boosted	Positive	Positive
VLAB GP1063	UK	Negative	Positive	No Visible Lesion	Not Tested	Not Tested	Not boosted	Positive	Positive
VLAB GP1064	UK	2 x Inconclusive Reactor	Positive	No Visible Lesion	Not Tested	Not Tested	Not boosted	Positive	Positive
VLAB GP1065	UK	Negative	Positive	No Visible Lesion	Not Tested	Negative	Not boosted	Negative	Negative
VLAB GP1066	UK	Negative	Positive	No Visible Lesion	Not Tested	Negative	Not boosted	Negative	Negative
VLAB GP1067	UK	Negative	Positive	No Visible Lesion	Not Tested	Not Tested	Not boosted	Positive	Positive
VLAB GP1069	UK	Negative	Positive	No Visible Lesion	Not Tested	Not Tested	Not boosted	Positive	Positive
VLAB GP1070	UK	Negative	Positive	No Visible Lesion	Not Tested	Not Tested	Not boosted	Negative	Negative
VLAB GP1071	UK	Negative	Positive	No Visible Lesion	Not Tested	Not Tested	Not boosted	Negative	Negative
VLAB GP1072	UK	1 x Inconclusive Reactor	Positive	No Visible Lesion	Not Tested	Not Tested	Not boosted	Negative	Negative
VLAB GP1073	UK	Negative	Positive	No Visible Lesion	Not Tested	Not Tested	Not boosted	Negative	Negative
VLAB GP1074	UK	Negative	Positive	No Visible Lesion	Not Tested	Not Tested	Not boosted	Negative	Negative
VLAB GP1075	UK	1 x Inconclusive Reactor	Positive	Visible Lesion	Not Tested	Not Tested	Not boosted	Negative	Negative
VLAB GP1076	UK	Negative	Positive	No Visible Lesion	Not Tested	Mycobacterium bovis	Not boosted	Positive	Positive
VLAB GP1077	UK	Negative	Positive	No Visible Lesion	Not Tested	Not Tested	Not boosted	Positive	Positive
VLAB GP1078	UK	Negative	Positive	No Visible Lesion	Not Tested	Not Tested	Not boosted	Negative	Negative
VLAB GP1079	UK	Negative	Positive	No Visible Lesion	Not Tested	Not Tested	Not boosted	Negative	Negative
VLAB GP1080	UK	Negative	Positive	No Visible Lesion	Not Tested	Not Tested	Not boosted	Negative	Negative
VLAB GP1081	UK	Negative	Positive	No Visible Lesion	Not Tested	Not Tested	Not boosted	Positive	Positive
VLAB GP1082	UK	Negative	Positive	Visible Lesion	Not Tested	Not Tested	Not boosted	Positive	Positive
VLAB GP1083	UK	Negative	Positive	No Visible Lesion	Not Tested	Not Tested	Not boosted	Positive	Positive
VLAB GP1084	UK	Negative	Positive	No Visible Lesion	Not Tested	Not Tested	Not boosted	Positive	Positive
VLAB GP1085	UK	Negative	Positive	No Visible Lesion	Not Tested	Not Tested	Not boosted	Positive	Positive
VLAB GP1086	UK	Negative	Positive	No Visible Lesion	Not Tested	Not Tested	Not boosted	Positive	Positive
VLAB GP1087	UK	2 x Inconclusive Reactor	Positive	No Visible Lesion	Not Tested	Not Tested	Boosted	Negative	Negative
VLAB GP1088	UK	2 x Inconclusive Reactor	Positive	No Visible Lesion	Not Tested	Negative	Not boosted	Negative	Negative
VLAB GP1089	UK	2 x Inconclusive Reactor	Positive	No Visible Lesion	Not Tested	Negative	Not boosted	Negative	Negative
VLAB GP1090	UK	2 x Inconclusive Reactor	Positive	No Visible Lesion	Not Tested	Negative	Not boosted	Negative	Negative
VLAB GP1091	UK	2 x Inconclusive Reactor	Positive	No Visible Lesion	Not Tested	Negative	Not boosted	Positive	Positive
VLAB GP1092	UK	Negative	Positive	No Visible Lesion	Not Tested	Negative	Not boosted	Positive	Positive
VLAB GP1093	UK	2 x Inconclusive Reactor	Positive	No Visible Lesion	Not Tested	Not Tested	Boosted	Positive	Negative
VLAB GP1094	UK	1 x Inconclusive Reactor	Positive	No Visible Lesion	Not Tested	Negative	Boosted	Positive	Positive
VLAB GP1095	UK	2 x Inconclusive Reactor	Positive	No Visible Lesion	Not Tested	Negative	Boosted	Positive	Positive
VLAB GP1096	UK	2 x Inconclusive Reactor	Positive	No Visible Lesion	Not Tested	Negative	Boosted	Positive	Positive
VLAB GP1097	UK	1 x Inconclusive Reactor	Positive	No Visible Lesion	Not Tested	Not Tested	Boosted	Positive	Positive
VLAB GP1098	UK	2 x Inconclusive Reactor	Positive	No Visible Lesion	Not Tested	Negative	Boosted	Positive	Positive
VLAB GP1099	UK	1 x Inconclusive Reactor	Positive	No Visible Lesion	Not Tested	Negative	Boosted	Positive	Positive
VLAB GP1101	UK	2 x Inconclusive Reactor	Positive	No Visible Lesion	Not Tested	Negative	Boosted	Positive	Positive
VLAB GP1102	UK	Negative	Positive	No Visible Lesion	Not Tested	Negative	Not boosted	Positive	Negative
VLAB GP1103	UK	Negative	Positive	No Visible Lesion	Not Tested	Negative	Not boosted	Negative	Negative
VLAB GP1104	UK	Negative	Positive	No Visible Lesion	Not Tested	Negative	Not boosted	Positive	Negative
VLAB GP1105	UK	Negative	Positive	No Visible Lesion	Not Tested	Negative	Not boosted	Negative	Negative
VLAB GP1106	UK	Negative	Positive	No Visible Lesion	Not Tested	Negative	Not boosted	Negative	Negative
VLAB GP1107	UK	Negative	Positive	No Visible Lesion	Not Tested	Not Tested	Not boosted	Positive	Positive
VLAB GP1108	UK	Negative	Positive	No Visible Lesion	Not Tested	Not Tested	Not boosted	Positive	Positive
VLAB GP1109	UK	Negative	Positive	No Visible Lesion	Not Tested	Not Tested	Not boosted	Negative	Negative
VLAB GP1111	UK	2 x Inconclusive Reactor	Positive	No Visible Lesion	Not Tested	Not Tested	Boosted	Positive	Positive
VLAB GP1112	UK	2 x Inconclusive Reactor	Positive	No Visible Lesion	Not Tested	Not Tested	Boosted	Positive	Positive
VLAB GP1113	UK	2 x Inconclusive Reactor	Positive	No Visible Lesion	Not Tested	Not Tested	Boosted	Positive	Positive
VLAB GP1114	UK	1 x Inconclusive Reactor	Positive	No Visible Lesion	Not Tested	Not Tested	Boosted	Positive	Positive
VLAB GP1115	UK	1 x Inconclusive Reactor	Positive	No Visible Lesion	Not Tested	Not Tested	Boosted	Positive	Positive
VLAB GP1116	UK	2 x Inconclusive Reactor	Positive	No Visible Lesion	Not Tested	Not Tested	Boosted	Positive	Positive
VLAB GP1117	UK	2 x Inconclusive Reactor	Positive	No Visible Lesion	Not Tested	Not Tested	Not boosted	Positive	Positive
VLAB GP1118	UK	2 x Inconclusive Reactor	Positive	No Visible Lesion	Not Tested	Not Tested	Not boosted	Negative	Negative
VLAB GP1119	UK	1 x Inconclusive Reactor	Positive	No Visible Lesion	Not Tested	Not Tested	Boosted	Positive	Positive
VLAB GP1120	UK	1 x Inconclusive Reactor	Positive	No Visible Lesion	Not Tested	Not Tested	Boosted	Positive	Positive
VLAB GP1121	UK	Negative	Positive	No Visible Lesion	Not Tested	Not Tested	Not boosted	Negative	Negative
VLAB GP1122	UK	Negative	Positive	No Visible Lesion	Not Tested	Not Tested	Not boosted	Negative	Negative
VLAB GP1123	UK	Negative	Positive	No Visible Lesion	Not Tested	Not Tested	Not boosted	Negative	Negative
VLAB GP1124	UK	Negative	Positive	No Visible Lesion	Not Tested	Not Tested	Not boosted	Negative	Negative
VLAB GP1125	UK	Negative	Positive	No Visible Lesion	Not Tested	Not Tested	Not boosted	Negative	Negative
VLAB GP1126	UK	Negative	Positive	No Visible Lesion	Not Tested	Not Tested	Not boosted	Negative	Negative
VLAB GP1127	UK	Negative	Positive	No Visible Lesion	Not Tested	Not Tested	Not boosted	Negative	Negative
VLAB GP1128	UK	Negative	Positive	No Visible Lesion	Not Tested	Not Tested	Not boosted	Negative	Negative
VLAB GP1129	UK	Negative	Positive	No Visible Lesion	Not Tested	Not Tested	Not boosted	Negative	Negative
VLAB GP1132	UK	Negative	Positive	No Visible Lesion	Not Tested	Not Tested	Not boosted	Positive	Negative
VLAB GP1133	UK	Negative	Positive	No Visible Lesion	Not Tested	Not Tested	Not boosted	Negative	Negative
VLAB GP1134	UK	Negative	Positive	No Visible Lesion	Not Tested	Not Tested	Not boosted	Positive	Negative
VLAB GP1135	UK	Negative	Positive	No Visible Lesion	Not Tested	Not Tested	Not boosted	Positive	Negative
VLAB GP1137	UK	1 x Inconclusive Reactor	Positive	No Visible Lesion	Not Tested	Not Tested	Not boosted	Positive	Positive
VLAB GP1138	UK	Negative	Positive	No Visible Lesion	Not Tested	Not Tested	Not boosted	Negative	Negative
VLAB GP1139	UK	Negative	Positive	No Visible Lesion	Not Tested	Not Tested	Not boosted	Positive	Positive
VLAB GP1140	UK	Negative	Positive	No Visible Lesion	Not Tested	Not Tested	Not boosted	Negative	Negative
VLAB GP1141	UK	2 x Inconclusive Reactor	Positive	No Visible Lesion	Not Tested	Not Tested	Boosted	Positive	Positive
VLAB GP1142	UK	Negative	Positive	No Visible Lesion	Not Tested	Not Tested	Not boosted	Negative	Negative
VLAB GP1143	UK	Negative	Positive	No Visible Lesion	Not Tested	Not Tested	Not boosted	Positive	Negative
VLAB GP1144	UK	Negative	Positive	No Visible Lesion	Not Tested	Not Tested	Not boosted	Negative	Negative
VLAB GP1145	UK	Negative	Positive	No Visible Lesion	Not Tested	Not Tested	Not boosted	Negative	Negative
VLAB GP1146	UK	Negative	Positive	No Visible Lesion	Not Tested	Negative	Not boosted	Negative	Negative
VLAB GP1147	UK	2 x Inconclusive Reactor	Positive	No Visible Lesion	Not Tested	Not Tested	Boosted	Positive	Positive
VLAB GP1148	UK	1 x Inconclusive Reactor	Positive	No Visible Lesion	Not Tested	Not Tested	Boosted	Positive	Positive
VLAB GP1150	UK	1 x Inconclusive Reactor	Positive	No Visible Lesion	Not Tested	Not Tested	Boosted	Positive	Positive
VLAB GP1151	UK	1 x Inconclusive Reactor	Positive	Unknown	Not Tested	Not Tested	Boosted	Positive	Negative
VLAB GP1152	UK	1 x Inconclusive Reactor	Positive	No Visible Lesion	Not Tested	Not Tested	Boosted	Positive	Positive
VLAB GP1159	UK	Negative	Unknown	Visible Lesion	Not Tested	Not Tested	Not boosted	Positive	Positive
VLAB GP1161	UK	Negative	Positive	No Visible Lesion	Not Tested	Negative	Not boosted	Negative	Negative
VLAB GP1162	UK	Negative	Positive	No Visible Lesion	Not Tested	Negative	Not boosted	Positive	Positive
VLAB GP1163	UK	Negative	Positive	No Visible Lesion	Not Tested	Negative	Not boosted	Negative	Negative
VLAB GP1165	UK	Negative	Unknown	Visible Lesion	Not Tested	Not Tested	Not boosted	Negative	Negative
VLAB GP1167	UK	Negative	Unknown	Visible Lesion	Not Tested	Not Tested	Not boosted	Negative	Negative
VLAB GP1169	UK	Negative	Unknown	Visible Lesion	Not Tested	Not Tested	Not boosted	Negative	Negative
VLAB GP1170	UK	Negative	Positive	No Visible Lesion	Not Tested	Negative	Not boosted	Negative	Negative
VLAB GP1171	UK	Negative	Positive	No Visible Lesion	Not Tested	Negative	Not boosted	Negative	Negative
VLAB GP1172	UK	Negative	Positive	No Visible Lesion	Not Tested	Not Tested	Not boosted	Negative	Negative
VLAB GP1173	UK	Negative	Positive	No Visible Lesion	Not Tested	Negative	Not boosted	Positive	Positive
VLAB GP1174	UK	1 x Inconclusive Reactor	Positive	No Visible Lesion	Not Tested	Not Tested	Not boosted	Negative	Negative
VLAB GP1175	UK	Negative	Positive	No Visible Lesion	Not Tested	Negative	Not boosted	Negative	Negative
VLAB GP1176	UK	Negative	Positive	No Visible Lesion	Not Tested	Not Tested	Not boosted	Negative	Negative
VLAB GP1177	UK	Negative	Positive	No Visible Lesion	Not Tested	Negative	Not boosted	Negative	Negative
VLAB GP1178	UK	Negative	Positive	No Visible Lesion	Not Tested	Not Tested	Not boosted	Negative	Negative
VLAB GP1179	UK	Negative	Positive	No Visible Lesion	Not Tested	Negative	Not boosted	Negative	Negative
VLAB GP1180	UK	Negative	Positive	No Visible Lesion	Not Tested	Negative	Not boosted	Negative	Negative
VLAB GP1181	UK	Negative	Positive	No Visible Lesion	Not Tested	Not Tested	Not boosted	Negative	Negative
VLAB GP1182	UK	Negative	Positive	No Visible Lesion	Not Tested	Negative	Not boosted	Positive	Positive
VLAB GP1183	UK	Negative	Positive	No Visible Lesion	Not Tested	Not Tested	Not boosted	Negative	Negative
VLAB GP1184	UK	Negative	Positive	No Visible Lesion	Not Tested	Negative	Not boosted	Negative	Negative
VLAB GP1185	UK	Negative	Positive	No Visible Lesion	Not Tested	Negative	Not boosted	Negative	Negative
VLAB GP1186	UK	Negative	Positive	No Visible Lesion	Not Tested	Negative	Not boosted	Negative	Negative
VLAB GP1187	UK	Negative	Positive	Visible Lesion	Not Tested	Mycobacterium bovis	Not boosted	Negative	Negative
VLAB GP1188	UK	Negative	Positive	Visible Lesion	Not Tested	Mycobacterium bovis	Not boosted	Negative	Negative
VLAB GP1189	UK	Negative	Positive	No Visible Lesion	Not Tested	Not Tested	Not boosted	Negative	Negative
VLAB GP1190	UK	Negative	Positive	No Visible Lesion	Not Tested	Not Tested	Not boosted	Positive	Positive
VLAB GP1191	UK	Negative	Positive	Visible Lesion	Not Tested	Mycobacterium bovis	Not boosted	Positive	Positive
VLAB GP1192	UK	Negative	Positive	Visible Lesion	Not Tested	Mycobacterium bovis	Not boosted	Positive	Positive
VLAB GP1193	UK	Negative	Positive	No Visible Lesion	Not Tested	Not Tested	Not boosted	Negative	Negative
VLAB GP1194	UK	Negative	Positive	No Visible Lesion	Not Tested	Negative	Not boosted	Negative	Negative
VLAB GP1195	UK	Negative	Positive	No Visible Lesion	Not Tested	Not Tested	Not boosted	Negative	Negative
VLAB GP1196	UK	Negative	Positive	No Visible Lesion	Not Tested	Not Tested	Not boosted	Negative	Negative
VLAB GP1197	UK	Negative	Positive	No Visible Lesion	Not Tested	Not Tested	Not boosted	Negative	Negative
VLAB GP1198	UK	Negative	Positive	No Visible Lesion	Not Tested	Not Tested	Not boosted	Negative	Negative
VLAB GP1199	UK	Negative	Positive	No Visible Lesion	Not Tested	Not Tested	Not boosted	Negative	Negative
VLAB GP1200	UK	Negative	Positive	No Visible Lesion	Not Tested	Not Tested	Not boosted	Negative	Negative
VLAB GP1201	UK	Negative	Positive	No Visible Lesion	Not Tested	Negative	Not boosted	Negative	Negative
VLAB GP1202	UK	Negative	Positive	No Visible Lesion	Not Tested	Not Tested	Not boosted	Negative	Negative
VLAB GP1203	UK	Negative	Positive	No Visible Lesion	Not Tested	Negative	Not boosted	Negative	Negative
VLAB GP1204	UK	Negative	Positive	No Visible Lesion	Not Tested	Not Tested	Not boosted	Negative	Negative
VLAB GP1205	UK	Negative	Positive	No Visible Lesion	Not Tested	Not Tested	Not boosted	Negative	Negative
VLAB GP1206	UK	Negative	Positive	No Visible Lesion	Not Tested	Negative	Not boosted	Positive	Positive
VLAB GP1208	UK	Negative	Positive	No Visible Lesion	Not Tested	Not Tested	Not boosted	Positive	Negative
VLAB GP1209	UK	Negative	Positive	No Visible Lesion	Not Tested	Not Tested	Not boosted	Negative	Negative
VLAB GP1210	UK	Negative	Positive	No Visible Lesion	Not Tested	Not Tested	Not boosted	Negative	Negative
VLAB GP1211	UK	Negative	Positive	No Visible Lesion	Not Tested	Not Tested	Not boosted	Negative	Negative
VLAB GP1212	UK	2 x Inconclusive Reactor	Positive	No Visible Lesion	Not Tested	Not Tested	Not boosted	Positive	Positive
VLAB GP1213	UK	1 x Inconclusive Reactor	Positive	No Visible Lesion	Not Tested	Negative	Boosted	Positive	Negative
VLAB GP1214	UK	1 x Inconclusive Reactor	Positive	No Visible Lesion	Not Tested	Not Tested	Boosted	Positive	Positive
VLAB GP1215	UK	Negative	Positive	No Visible Lesion	Not Tested	Negative	Not boosted	Negative	Negative
VLAB GP1216	UK	1 x Inconclusive Reactor	Positive	No Visible Lesion	Not Tested	Not Tested	Boosted	Positive	Positive
VLAB GP1217	UK	1 x Inconclusive Reactor	Positive	No Visible Lesion	Not Tested	Not Tested	Boosted	Positive	Positive
VLAB GP1218	UK	1 x Inconclusive Reactor	Positive	No Visible Lesion	Not Tested	Not Tested	Boosted	Positive	Positive
VLAB GP1219	UK	1 x Inconclusive Reactor	Positive	No Visible Lesion	Not Tested	Not Tested	Boosted	Positive	Positive
VLAB GP1220	UK	2 x Inconclusive Reactor	Positive	No Visible Lesion	Not Tested	Not Tested	Boosted	Positive	Positive
VLAB GP1221	UK	2 x Inconclusive Reactor	Positive	No Visible Lesion	Not Tested	Not Tested	Boosted	Positive	Positive
VLAB GP1222	UK	1 x Inconclusive Reactor	Positive	No Visible Lesion	Not Tested	Not Tested	Not boosted	Positive	Negative
VLAB GP1223	UK	Negative	Positive	No Visible Lesion	Not Tested	Not Tested	Not boosted	Positive	Positive
VLAB GP1224	UK	2 x Inconclusive Reactor	Positive	No Visible Lesion	Not Tested	Not Tested	Boosted	Positive	Positive
VLAB GP1225	UK	Negative	Positive	No Visible Lesion	Not Tested	Not Tested	Not boosted	Positive	Positive
VLAB GP1226	UK	2 x Inconclusive Reactor	Positive	No Visible Lesion	Not Tested	Not Tested	Boosted	Negative	Negative
VLAB GP1227	UK	1 x Inconclusive Reactor	Positive	No Visible Lesion	Not Tested	Negative	Not boosted	Negative	Negative
VLAB GP1228	UK	1 x Inconclusive Reactor	Positive	No Visible Lesion	Not Tested	Negative	Not boosted	Positive	Negative
VLAB GP1229	UK	1 x Inconclusive Reactor	Positive	No Visible Lesion	Not Tested	Negative	Not boosted	Negative	Negative
VLAB GP1230	UK	Negative	Positive	No Visible Lesion	Not Tested	Not Tested	Not boosted	Negative	Negative
VLAB GP1231	UK	Negative	Positive	No Visible Lesion	Not Tested	Not Tested	Not boosted	Negative	Negative
VLAB GP1232	UK	Negative	Positive	No Visible Lesion	Not Tested	Not Tested	Not boosted	Negative	Negative
VLAB GP1233	UK	Negative	Positive	No Visible Lesion	Not Tested	Not Tested	Not boosted	Negative	Negative
VLAB GP1234	UK	Negative	Positive	No Visible Lesion	Not Tested	Not Tested	Not boosted	Negative	Negative
VLAB GP1235	UK	Negative	Positive	No Visible Lesion	Not Tested	Not Tested	Not boosted	Negative	Negative
VLAB GP1236	UK	Negative	Positive	No Visible Lesion	Not Tested	Not Tested	Not boosted	Negative	Negative
VLAB GP1237	UK	Negative	Positive	No Visible Lesion	Not Tested	Not Tested	Not boosted	Positive	Negative
VLAB GP1238	UK	Negative	Positive	No Visible Lesion	Not Tested	Not Tested	Not boosted	Negative	Negative
VLAB GP1239	UK	Negative	Positive	No Visible Lesion	Not Tested	Not Tested	Not boosted	Negative	Negative
VLAB GP1240	UK	Negative	Positive	No Visible Lesion	Not Tested	Not Tested	Not boosted	Negative	Negative
VLAB GP1241	UK	Negative	Positive	No Visible Lesion	Not Tested	Not Tested	Not boosted	Negative	Negative
VLAB GP1242	UK	1 x Inconclusive Reactor	Positive	No Visible Lesion	Not Tested	Not Tested	Not boosted	Negative	Negative
VLAB GP1243	UK	1 x Inconclusive Reactor	Positive	No Visible Lesion	Not Tested	Not Tested	Not boosted	Negative	Negative
VLAB GP1244	UK	1 x Inconclusive Reactor	Positive	No Visible Lesion	Not Tested	Not Tested	Not boosted	Negative	Negative
VLAB GP1245	UK	1 x Inconclusive Reactor	Positive	No Visible Lesion	Not Tested	Negative	Not boosted	Positive	Negative
VLAB GP1246	UK	1 x Inconclusive Reactor	Positive	No Visible Lesion	Not Tested	Not Tested	Not boosted	Negative	Negative
VLAB GP1247	UK	1 x Inconclusive Reactor	Positive	No Visible Lesion	Not Tested	Not Tested	Not boosted	Negative	Negative
VLAB GP1248	UK	1 x Inconclusive Reactor	Positive	No Visible Lesion	Not Tested	Not Tested	Not boosted	Negative	Negative
VLAB GP1249	UK	1 x Inconclusive Reactor	Positive	No Visible Lesion	Not Tested	Not Tested	Not boosted	Negative	Negative
VLAB GP1250	UK	1 x Inconclusive Reactor	Positive	No Visible Lesion	Not Tested	Not Tested	Not boosted	Negative	Negative
VLAB GP1251	UK	1 x Inconclusive Reactor	Positive	No Visible Lesion	Not Tested	Not Tested	Not boosted	Negative	Negative
VLAB GP1252	UK	1 x Inconclusive Reactor	Positive	No Visible Lesion	Not Tested	Not Tested	Not boosted	Negative	Negative
VLAB GP1253	UK	2 x Inconclusive Reactor	Positive	No Visible Lesion	Not Tested	Not Tested	Not boosted	Positive	Positive
VLAB GP1254	UK	1 x Inconclusive Reactor	Positive	No Visible Lesion	Not Tested	Not Tested	Not boosted	Negative	Negative
VLAB GP1255	UK	1 x Inconclusive Reactor	Positive	No Visible Lesion	Not Tested	Negative	Not boosted	Negative	Negative
VLAB GP1256	UK	1 x Inconclusive Reactor	Positive	Unknown	Not Tested	Not Tested	Not boosted	Negative	Negative
VLAB GP1257	UK	Negative	Positive	No Visible Lesion	Not Tested	Not Tested	Not boosted	Negative	Negative
VLAB GP1258	UK	Negative	Positive	No Visible Lesion	Not Tested	Not Tested	Not boosted	Negative	Negative
VLAB GP1259	UK	Negative	Positive	No Visible Lesion	Not Tested	Negative	Not boosted	Negative	Negative
VLAB GP1260	UK	1 x Inconclusive Reactor	Positive	No Visible Lesion	Not Tested	Not Tested	Not boosted	Positive	Positive
VLAB GP1261	UK	Negative	Positive	No Visible Lesion	Not Tested	Not Tested	Not boosted	Negative	Negative
VLAB GP1263	UK	Negative	Positive	No Visible Lesion	Not Tested	Not Tested	Not boosted	Negative	Negative
VLAB GP1264	UK	2 x Inconclusive Reactor	Positive	No Visible Lesion	Not Tested	Negative	Boosted	Positive	Positive
VLAB GP1265	UK	2 x Inconclusive Reactor	Positive	No Visible Lesion	Not Tested	Not Tested	Not boosted	Negative	Negative
VLAB GP1266	UK	2 x Inconclusive Reactor	Positive	No Visible Lesion	Not Tested	Not Tested	Not boosted	Positive	Positive
VLAB GP1267	UK	1 x Inconclusive Reactor	Positive	No Visible Lesion	Not Tested	Not Tested	Not boosted	Negative	Negative
VLAB GP1268	UK	1 x Inconclusive Reactor	Positive	No Visible Lesion	Not Tested	Not Tested	Not boosted	Negative	Negative
VLAB GP1269	UK	1 x Inconclusive Reactor	Positive	No Visible Lesion	Not Tested	Negative	Boosted	Positive	Positive
VLAB GP1270	UK	2 x Inconclusive Reactor	Positive	No Visible Lesion	Not Tested	Negative	Boosted	Negative	Negative
VLAB GP1271	UK	1 x Inconclusive Reactor	Positive	No Visible Lesion	Not Tested	Not Tested	Boosted	Positive	Positive
VLAB GP1272	UK	1 x Inconclusive Reactor	Positive	No Visible Lesion	Not Tested	Not Tested	Boosted	Positive	Positive
VLAB GP1273	UK	1 x Inconclusive Reactor	Positive	No Visible Lesion	Not Tested	Not Tested	Not boosted	Negative	Negative
VLAB GP1274	UK	2 x Inconclusive Reactor	Positive	No Visible Lesion	Not Tested	Negative	Boosted	Positive	Negative
VLAB GP1275	UK	2 x Inconclusive Reactor	Positive	No Visible Lesion	Not Tested	Negative	Boosted	Positive	Positive
VLAB GP1276	UK	2 x Inconclusive Reactor	Positive	No Visible Lesion	Not Tested	Negative	Boosted	Negative	Negative
VLAB GP1277	UK	1 x Inconclusive Reactor	Positive	No Visible Lesion	Not Tested	Negative	Boosted	Positive	Negative
VLAB GP1278	UK	2 x Inconclusive Reactor	Positive	No Visible Lesion	Not Tested	Negative	Not boosted	Positive	Positive
VLAB GP1279	UK	2 x Inconclusive Reactor	Positive	No Visible Lesion	Not Tested	Not Tested	Not boosted	Positive	Positive
VLAB GP1280	UK	2 x Inconclusive Reactor	Positive	No Visible Lesion	Not Tested	Negative	Not boosted	Positive	Positive
VLAB GP1281	UK	Negative	Positive	No Visible Lesion	Not Tested	Not Tested	Not boosted	Positive	Positive
VLAB GP1283	UK	Negative	Positive	No Visible Lesion	Not Tested	Not Tested	Not boosted	Negative	Negative
VLAB GP1284	UK	Negative	Positive	Visible Lesion	Not Tested	Mycobacterium bovis	Not boosted	Negative	Negative
VLAB GP1285	UK	Negative	Positive	No Visible Lesion	Not Tested	Not Tested	Not boosted	Positive	Positive
VLAB GP1286	UK	Negative	Positive	Visible Lesion	Not Tested	Mycobacterium bovis	Not boosted	Negative	Negative
VLAB GP1287	UK	Negative	Positive	Visible Lesion	Not Tested	Mycobacterium bovis	Not boosted	Positive	Positive
VLAB GP1288	UK	Negative	Positive	Unknown	Not Tested	Not Tested	Not boosted	Positive	Positive
VLAB GP1289	UK	Negative	Positive	No Visible Lesion	Not Tested	Negative	Not boosted	Negative	Negative
VLAB GP1290	UK	Negative	Positive	No Visible Lesion	Not Tested	Negative	Not boosted	Negative	Negative
VLAB GP1291	UK	Negative	Positive	No Visible Lesion	Not Tested	Negative	Not boosted	Positive	Positive
VLAB GP1292	UK	Negative	Positive	No Visible Lesion	Not Tested	Negative	Not boosted	Positive	Positive
VLAB GP1293	UK	Negative	Positive	No Visible Lesion	Not Tested	Negative	Not boosted	Positive	Positive
VLAB GP1294	UK	Negative	Positive	No Visible Lesion	Not Tested	Not Tested	Not boosted	Positive	Positive
VLAB GP1295	UK	Negative	Positive	No Visible Lesion	Not Tested	Negative	Not boosted	Negative	Negative
VLAB GP1296	UK	Negative	Positive	No Visible Lesion	Not Tested	Not Tested	Not boosted	Positive	Positive
VLAB GP1298	UK	Negative	Positive	No Visible Lesion	Not Tested	Not Tested	Not boosted	Positive	Positive
VLAB GP1299	UK	Negative	Positive	No Visible Lesion	Not Tested	Not Tested	Not boosted	Negative	Negative
VLAB GP1300	UK	Negative	Positive	No Visible Lesion	Not Tested	Not Tested	Not boosted	Negative	Negative
VLAB GP1301	UK	Negative	Positive	No Visible Lesion	Not Tested	Not Tested	Not boosted	Negative	Negative
VLAB GP1302	UK	Negative	Positive	No Visible Lesion	Not Tested	Not Tested	Not boosted	Negative	Negative
VLAB GP1303	UK	Negative	Positive	No Visible Lesion	Not Tested	Not Tested	Not boosted	Negative	Negative
VLAB GP1304	UK	Negative	Positive	No Visible Lesion	Not Tested	Not Tested	Not boosted	Negative	Negative
VLAB GP1305	UK	Negative	Positive	No Visible Lesion	Not Tested	Not Tested	Not boosted	Negative	Negative
VLAB GP1306	UK	Negative	Positive	No Visible Lesion	Not Tested	Not Tested	Not boosted	Negative	Negative
VLAB GP1307	UK	Negative	Positive	No Visible Lesion	Not Tested	Negative	Not boosted	Positive	Negative
VLAB GP1308	UK	Negative	Positive	No Visible Lesion	Not Tested	Not Tested	Not boosted	Positive	Negative
VLAB GP1309	UK	Negative	Positive	No Visible Lesion	Not Tested	Not Tested	Not boosted	Negative	Negative
VLAB GP1310	UK	Negative	Positive	No Visible Lesion	Not Tested	Not Tested	Not boosted	Negative	Negative
VLAB GP1311	UK	Negative	Positive	No Visible Lesion	Not Tested	Negative	Not boosted	Positive	Positive
VLAB GP1312	UK	Negative	Positive	No Visible Lesion	Not Tested	Not Tested	Not boosted	Positive	Positive
VLAB GP1313	UK	Negative	Positive	No Visible Lesion	Not Tested	Negative	Not boosted	Negative	Negative
VLAB GP1314	UK	Negative	Positive	No Visible Lesion	Not Tested	Not Tested	Not boosted	Negative	Negative
VLAB GP1315	UK	Negative	Positive	No Visible Lesion	Not Tested	Negative	Not boosted	Negative	Negative
VLAB GP1316	UK	Negative	Positive	No Visible Lesion	Not Tested	Not Tested	Not boosted	Negative	Negative
VLAB GP1317	UK	Negative	Positive	No Visible Lesion	Not Tested	Not Tested	Not boosted	Negative	Negative
VLAB GP1319	UK	Negative	Positive	No Visible Lesion	Not Tested	Not Tested	Not boosted	Negative	Negative
VLAB GP1320	UK	Negative	Positive	No Visible Lesion	Not Tested	Not Tested	Not boosted	Positive	Positive
VLAB GP1321	UK	Negative	Positive	No Visible Lesion	Not Tested	Not Tested	Not boosted	Negative	Negative
VLAB GP1322	UK	Negative	Positive	No Visible Lesion	Not Tested	Negative	Not boosted	Negative	Negative
VLAB GP1323	UK	Negative	Positive	No Visible Lesion	Not Tested	Not Tested	Not boosted	Negative	Negative
VLAB GP1324	UK	Negative	Positive	Visible Lesion	Not Tested	Not Tested	Not boosted	Negative	Negative
VLAB GP1325	UK	Negative	Positive	Visible Lesion	Not Tested	Not Tested	Not boosted	Negative	Negative
VLAB GP1326	UK	Negative	Positive	Visible Lesion	Not Tested	Not Tested	Not boosted	Positive	Positive
VLAB GP1327	UK	Negative	Positive	Visible Lesion	Not Tested	Not Tested	Not boosted	Negative	Negative
[truncated: 2,720 more rows]
